# Supplementary material for: Genomic profiling reveals heterogeneous populations of ductal carcinoma in situ of the breast
Source: Commun Biol. 2021 Apr 1;4:438. doi: 10.1038/s42003-021-01959-9 (PMC8016951; doi:10.1038/s42003-021-01959-9)
Supplement: Supplementary file 3 — Supplementary Data 1 [file 42003_2021_1959_MOESM3_ESM.xlsx]

## Sheet: 回復済み_Sheet1
Pt_No	Diagnosis_Age	Relapse_1_0	Relaps_IDC_1_0	RFS_year	Ope_Type_Breast	Ope_ER_TRUE_FALSE	Ope_PgR_TRUE_FALSE	Ope_HER2_TRUE_FALSE	Ope_HER2	Ope_Fish	Ope_Subtype	Ope_NuclearAtypia	Ope_Comedo	Ope_Tumor_Size_cm
Pt_0001	41	1	1	5.7	Bt	TRUE	TRUE	TRUE	2	2.45	LB	low	FALSE	3
Pt_0002	48	0	0	9.4	Bp	TRUE	TRUE	FALSE	2	NA	LA	intermediate	FALSE	2.2
Pt_0003	42	0	0	7.4	Bp	TRUE	TRUE	FALSE	1	NA	LA	low	FALSE	5.1
Pt_0004	40	0	0	7.7	NSM	TRUE	TRUE	FALSE	1	NA	LA	intermediate	FALSE	4.2
Pt_0005	74	0	0	10.2	Bp	TRUE	TRUE	FALSE	0	NA	LA	intermediate	FALSE	5
Pt_0006	66	0	0	10.2	Bt	TRUE	TRUE	FALSE	1	NA	LA	low	TRUE	5.2
Pt_0007	41	0	0	9.6	Bp	TRUE	TRUE	FALSE	1	NA	LA	intermediate	TRUE	3.6
Pt_0008	48	0	0	10.3	Bp	TRUE	TRUE	FALSE	1	NA	LA	intermediate	TRUE	0.8
Pt_0009	39	0	0	10.1	Bp	TRUE	TRUE	FALSE	1	NA	LA	intermediate	FALSE	6.5
Pt_0010	44	0	0	8.7	NSM	FALSE	FALSE	TRUE	3	NA	HER2	low	TRUE	0.1
Pt_0011	43	0	0	10.1	Bp	TRUE	TRUE	FALSE	1	NA	LA	intermediate	FALSE	0.7
Pt_0012	41	0	0	5.6	Bp	TRUE	TRUE	FALSE	0	NA	LA	low	FALSE	1.2
Pt_0013	65	0	0	3.6	Bt	TRUE	FALSE	FALSE	1	NA	LA	intermediate	FALSE	4.6
Pt_0014	58	0	0	3.5	Bp	TRUE	TRUE	FALSE	1	NA	LA	intermediate	TRUE	5
Pt_0015	44	0	0	10.3	Bp	TRUE	TRUE	FALSE	1	NA	LA	intermediate	FALSE	2.5
Pt_0016	45	0	0	9.7	Bp	TRUE	TRUE	FALSE	1	NA	LA	high	TRUE	0.6
Pt_0017	54	0	0	10.3	Bp	TRUE	TRUE	FALSE	0	NA	LA	intermediate	FALSE	0.7
Pt_0018	48	0	0	5.4	Bp	TRUE	TRUE	TRUE	3	NA	LB	low	FALSE	2
Pt_0019	51	0	0	9.7	NSM	TRUE	FALSE	FALSE	0	NA	LA	intermediate	FALSE	7
Pt_0020	51	1	0	6.2	Bp	TRUE	TRUE	FALSE	1	NA	LA	intermediate	TRUE	1.2
Pt_0021	72	0	0	8.4	Bp	TRUE	TRUE	FALSE	1	NA	LA	low	FALSE	0.1
Pt_0022	46	0	0	10.6	Bp	TRUE	TRUE	FALSE	1	NA	LA	low	FALSE	0.5
Pt_0023	40	0	0	10.9	NSM	TRUE	TRUE	FALSE	1	NA	LA	intermediate	TRUE	3.5
Pt_0024	44	0	0	10.1	Bp	TRUE	TRUE	FALSE	0	NA	LA	low	FALSE	1.5
Pt_0025	51	0	0	9.5	NSM	TRUE	TRUE	FALSE	2	NA	LA	intermediate	FALSE	8
Pt_0026	71	0	0	5.7	Bp	TRUE	TRUE	FALSE	NA	NA	LA	low	FALSE	4.4
Pt_0027	37	0	0	5.7	Bp	TRUE	TRUE	TRUE	NA	NA	LB	low	FALSE	0.1
Pt_0028	79	0	0	10.5	Bp	TRUE	TRUE	FALSE	0	NA	LA	low	FALSE	0.1
Pt_0029	35	1	0	4.6	Bp	TRUE	TRUE	TRUE	2	2.01	LB	low	FALSE	0.1
Pt_0030	60	0	0	9.9	Bt	FALSE	FALSE	FALSE	1	NA	TN	high	TRUE	1.5
Pt_0031	71	0	0	9.5	Bp	TRUE	TRUE	TRUE	3	NA	LB	intermediate	TRUE	6.5
Pt_0032	48	0	0	10.1	Bt	TRUE	TRUE	FALSE	1	NA	LA	intermediate	TRUE	7.2
Pt_0033	62	0	0	9.2	NSM	FALSE	FALSE	TRUE	3	NA	HER2	intermediate	FALSE	5
Pt_0034	47	0	0	9.7	NSM	TRUE	TRUE	FALSE	0	NA	LA	intermediate	TRUE	5.5
Pt_0035	51	1	0	4.7	Bp	TRUE	TRUE	FALSE	0	NA	LA	intermediate	FALSE	4
Pt_0036	32	0	0	3	Bp	TRUE	FALSE	FALSE	0	NA	TN	high	TRUE	5.2
Pt_0037	41	0	0	9.4	Bp	TRUE	TRUE	FALSE	1	NA	LA	intermediate	TRUE	0.5
Pt_0038	69	0	0	10.1	Bt	TRUE	TRUE	FALSE	1	NA	LA	intermediate	TRUE	2.7
Pt_0039	49	0	0	6.7	Bp	TRUE	TRUE	FALSE	0	NA	LA	low	FALSE	0.2
Pt_0040	47	0	0	10	Bp	TRUE	TRUE	FALSE	2	NA	LA	low	FALSE	1.4
Pt_0041	54	0	0	9.2	Bp	TRUE	TRUE	TRUE	3	NA	LB	intermediate	TRUE	1.6
Pt_0042	46	0	0	6.9	NSM	TRUE	TRUE	FALSE	1	NA	LA	low	FALSE	2
Pt_0043	53	0	0	5.2	Bp	TRUE	TRUE	FALSE	1	NA	LA	low	TRUE	3.8
Pt_0044	42	0	0	4.9	Bt	TRUE	FALSE	FALSE	0	NA	LA	intermediate	TRUE	6.8
Pt_0045	52	0	0	9.1	Bp	TRUE	TRUE	FALSE	0	NA	LA	low	FALSE	0.4
Pt_0046	48	0	0	7.5	Bp	TRUE	TRUE	FALSE	0	NA	LA	low	TRUE	0.6
Pt_0047	42	0	0	10	Bp	TRUE	TRUE	FALSE	1	NA	LA	intermediate	TRUE	3.6
Pt_0048	64	0	0	9.6	Bp	TRUE	TRUE	FALSE	2	NA	LA	intermediate	TRUE	4.5
Pt_0049	34	1	0	1.2	NSM	TRUE	TRUE	FALSE	0	NA	LA	intermediate	TRUE	5.5
Pt_0050	67	0	0	8	Bt	TRUE	TRUE	FALSE	2	NA	LA	low	FALSE	0.1
Pt_0051	33	0	0	5.2	Bp	TRUE	TRUE	FALSE	1	NA	LA	intermediate	FALSE	3.5
Pt_0052	44	0	0	9.8	Bt	TRUE	FALSE	FALSE	2	NA	LA	low	TRUE	9.5
Pt_0053	60	0	0	9.3	Bp	FALSE	FALSE	FALSE	1	NA	TN	intermediate	TRUE	2.5
Pt_0054	76	1	1	3.9	Bt	TRUE	TRUE	FALSE	0	NA	LA	intermediate	FALSE	3
Pt_0055	48	0	0	6.9	NSM	TRUE	TRUE	FALSE	1	NA	LA	intermediate	TRUE	6
Pt_0056	42	0	0	8.1	Bp	TRUE	TRUE	FALSE	0	NA	LA	low	FALSE	2
Pt_0057	45	0	0	4.4	NSM	TRUE	TRUE	FALSE	2	NA	LA	intermediate	TRUE	5
Pt_0058	47	0	0	8.2	Bp	TRUE	TRUE	FALSE	0	NA	LA	low	FALSE	0.8
Pt_0059	58	0	0	7.1	Bp	TRUE	TRUE	TRUE	3	NA	LB	high	TRUE	2.7
Pt_0060	42	0	0	7.9	Bp	TRUE	TRUE	TRUE	3	NA	LB	low	TRUE	0.5
Pt_0061	83	0	0	2.1	Bt	TRUE	TRUE	FALSE	0	NA	LA	low	TRUE	7.5
Pt_0062	65	0	0	9.6	Bp	TRUE	TRUE	FALSE	1	NA	LA	intermediate	TRUE	3.5
Pt_0063	45	0	0	7.7	NSM	TRUE	TRUE	TRUE	3	NA	LB	intermediate	TRUE	10.5
Pt_0064	76	0	0	6.9	Bp	TRUE	FALSE	FALSE	0	NA	TN	intermediate	FALSE	3.8
Pt_0065	28	0	0	3.6	Bp	TRUE	TRUE	FALSE	0	NA	LA	intermediate	TRUE	0.7
Pt_0066	73	0	0	9.6	Bp	FALSE	FALSE	FALSE	0	NA	TN	high	FALSE	0.1
Pt_0067	56	0	0	9.6	Bp	FALSE	FALSE	TRUE	3	NA	HER2	high	TRUE	3.4
Pt_0068	46	0	0	9.2	Bp	TRUE	TRUE	FALSE	3	NA	LA	intermediate	FALSE	0.8
Pt_0069	44	0	0	7	Bp	TRUE	TRUE	FALSE	0	NA	LA	low	FALSE	0.3
Pt_0070	51	0	0	9.7	NSM	TRUE	TRUE	FALSE	1	NA	LA	low	FALSE	3.5
Pt_0071	47	0	0	8	Bp	TRUE	TRUE	FALSE	1	NA	LA	intermediate	TRUE	2.5
Pt_0072	65	0	0	8.6	Bp	TRUE	TRUE	FALSE	0	NA	LA	low	FALSE	4.3
Pt_0073	67	0	0	9.3	Bp	TRUE	TRUE	FALSE	1	NA	LA	intermediate	TRUE	0.7
Pt_0074	40	0	0	9.3	Bp	TRUE	TRUE	FALSE	1	NA	LA	intermediate	TRUE	4.5
Pt_0075	48	0	0	8.1	Bp	TRUE	TRUE	TRUE	3	NA	LB	intermediate	TRUE	4.8
Pt_0076	46	0	0	9.5	Bp	TRUE	TRUE	FALSE	0	NA	LA	low	FALSE	1.8
Pt_0077	69	0	0	9.3	Bt	TRUE	TRUE	FALSE	0	NA	LA	low	FALSE	7
Pt_0078	35	0	0	4.1	Bp	TRUE	TRUE	FALSE	1	NA	LA	intermediate	FALSE	2.4
Pt_0079	40	0	0	9.1	NSM	TRUE	TRUE	FALSE	1	NA	LA	intermediate	TRUE	1
Pt_0080	47	0	0	7.9	Bp	TRUE	TRUE	FALSE	0	NA	LA	low	FALSE	1.3
Pt_0081	74	0	0	5.5	Bp	TRUE	TRUE	FALSE	0	NA	LA	intermediate	FALSE	2.2
Pt_0082	40	0	0	9	NSM	TRUE	TRUE	FALSE	2	NA	LA	intermediate	TRUE	7
Pt_0083	24	0	0	9.1	NSM	TRUE	TRUE	FALSE	2	NA	LA	intermediate	FALSE	5.5
Pt_0084	70	0	0	6.4	Bt	TRUE	TRUE	FALSE	2	NA	LA	intermediate	TRUE	1.7
Pt_0085	46	0	0	9	Bp	TRUE	TRUE	FALSE	1	NA	LA	low	TRUE	2.5
Pt_0086	71	0	0	5.5	Bp	FALSE	FALSE	FALSE	2	NA	TN	intermediate	TRUE	2
Pt_0087	64	0	0	9.1	Bp	FALSE	TRUE	TRUE	3	NA	HER2	low	TRUE	1.2
Pt_0088	51	0	0	9	Bp	TRUE	TRUE	FALSE	1	NA	LA	intermediate	TRUE	1.5
Pt_0089	35	1	0	7	Bp	TRUE	FALSE	FALSE	0	NA	LA	intermediate	TRUE	1.5
Pt_0090	62	0	0	8.6	Bp	FALSE	FALSE	FALSE	0	NA	TN	intermediate	TRUE	0.1
Pt_0091	73	0	0	3.1	Bp	TRUE	TRUE	FALSE	0	NA	LA	low	FALSE	2.5
Pt_0092	49	0	0	8.8	Bp	TRUE	TRUE	TRUE	3	NA	LB	low	FALSE	1.2
Pt_0093	47	0	0	9	Bp	TRUE	TRUE	FALSE	2	NA	LA	intermediate	FALSE	0.5
Pt_0094	36	0	0	9	Bp	TRUE	TRUE	FALSE	1	NA	LA	low	FALSE	1.5
Pt_0095	62	0	0	9	Bp	TRUE	TRUE	FALSE	2	NA	LA	low	FALSE	0.6
Pt_0096	49	0	0	9	NSM	TRUE	TRUE	FALSE	2	NA	LA	intermediate	FALSE	5.2
Pt_0097	64	0	0	6.1	Bt	TRUE	TRUE	FALSE	0	NA	LA	intermediate	TRUE	6.2
Pt_0098	55	0	0	2.5	NSM	TRUE	TRUE	FALSE	2	1.01	LA	low	FALSE	3.9
Pt_0099	35	1	1	5.1	NSM	FALSE	FALSE	TRUE	2	7.46	HER2	intermediate	FALSE	4.5
Pt_0100	43	0	0	5.3	Bp	TRUE	TRUE	FALSE	2	NA	LA	low	FALSE	2.3
Pt_0101	44	0	0	5.9	Bp	TRUE	TRUE	FALSE	0	NA	LA	low	FALSE	2.5
Pt_0102	72	0	0	8.6	Bp	TRUE	TRUE	FALSE	1	NA	LA	intermediate	TRUE	5
Pt_0103	37	0	0	8.3	NSM	TRUE	TRUE	FALSE	1	NA	LA	intermediate	TRUE	5.6
Pt_0104	44	0	0	8.8	Bp	TRUE	TRUE	FALSE	2	NA	LA	intermediate	TRUE	1.1
Pt_0105	40	1	0	3.3	Bp	TRUE	TRUE	TRUE	3	NA	LB	intermediate	TRUE	1.6
Pt_0106	41	1	0	2.8	Bp	TRUE	TRUE	FALSE	2	NA	LA	intermediate	TRUE	1.2
Pt_0107	63	0	0	8.7	Bp	FALSE	FALSE	FALSE	0	NA	TN	low	TRUE	0.3
Pt_0108	50	0	0	8.7	Bp	TRUE	TRUE	FALSE	0	1.32(IDC）	LA	low	FALSE	1.5
Pt_0109	73	0	0	7.1	Bp	TRUE	TRUE	FALSE	2	1.55	LA	intermediate	TRUE	3.5
Pt_0110	49	0	0	7.7	Bp	TRUE	TRUE	FALSE	1	NA	LA	low	FALSE	3.1
Pt_0111	56	0	0	7.7	NSM	TRUE	FALSE	FALSE	2	NA	LA	intermediate	FALSE	3.3
Pt_0112	40	0	0	8	Bp	TRUE	TRUE	FALSE	1	NA	LA	low	FALSE	4
Pt_0113	47	0	0	8.6	Bp	TRUE	TRUE	FALSE	0	NA	LA	low	FALSE	0.2
Pt_0114	75	0	0	8.6	Bt	TRUE	TRUE	FALSE	1	NA	LA	low	FALSE	2.5
Pt_0115	68	0	0	8.4	Bp	TRUE	TRUE	FALSE	1	NA	LA	intermediate	TRUE	4
Pt_0116	61	0	0	8	Bp	TRUE	TRUE	FALSE	0	NA	LA	intermediate	TRUE	5.9
Pt_0117	38	0	0	1.1	NSM	TRUE	TRUE	FALSE	1	NA	LA	intermediate	TRUE	0.1
Pt_0118	37	0	0	8.3	Bt	TRUE	TRUE	FALSE	0	NA	LA	low	FALSE	6
Pt_0119	60	0	0	6.7	Bt	FALSE	FALSE	TRUE	3	NA	HER2	intermediate	TRUE	5
Pt_0120	46	0	0	8.3	Bp	TRUE	TRUE	FALSE	1	NA	LA	intermediate	FALSE	7
Pt_0121	40	0	0	8.1	Bp	TRUE	TRUE	FALSE	2	NA	LA	intermediate	TRUE	1.5
Pt_0122	46	0	0	8.4	Bp	TRUE	TRUE	FALSE	1	1.18(CNB）	LA	intermediate	TRUE	5.5
Pt_0123	50	0	0	8.4	Bp	TRUE	TRUE	FALSE	1	NA	LA	intermediate	FALSE	0.6
Pt_0124	59	0	0	8.4	Bp	TRUE	TRUE	FALSE	1	NA	LA	low	TRUE	1.5
Pt_0125	67	0	0	5	Bp	FALSE	FALSE	TRUE	3	NA	HER2	high	TRUE	3.2
Pt_0126	54	0	0	5.7	NSM	TRUE	TRUE	FALSE	1	NA	LA	low	FALSE	3.7
Pt_0127	44	0	0	1.4	Bp	TRUE	TRUE	FALSE	2	NA	LA	intermediate	FALSE	1
Pt_0128	50	0	0	8.3	Bp	TRUE	TRUE	FALSE	1	NA	LA	low	FALSE	3
Pt_0129	53	0	0	4.4	Bp	TRUE	TRUE	FALSE	2	NA	LA	intermediate	TRUE	5.9
Pt_0130	55	0	0	8	Bt	TRUE	TRUE	TRUE	3	NA	LB	intermediate	TRUE	0.6
Pt_0131	40	0	0	1.3	Bt	TRUE	TRUE	TRUE	3	NA	LB	intermediate	TRUE	6.2
Pt_0132	38	0	0	5.1	NSM	TRUE	TRUE	FALSE	2	NA	LA	low	FALSE	3
Pt_0133	42	0	0	8.1	NSM	FALSE	FALSE	TRUE	3	NA	HER2	intermediate	TRUE	0.1
Pt_0134	48	0	0	8.2	Bp	TRUE	TRUE	FALSE	2	NA	LA	high	FALSE	4.9
Pt_0135	46	0	0	1.2	Bp	TRUE	TRUE	FALSE	0	NA	LA	intermediate	FALSE	1.6
Pt_0136	68	0	0	1.4	Bp	FALSE	FALSE	TRUE	3	NA	HER2	high	TRUE	2.2
Pt_0137	46	0	0	8.1	Bp	TRUE	FALSE	FALSE	0	NA	LA	intermediate	TRUE	1.2
Pt_0138	61	0	0	8.1	Bp	TRUE	TRUE	TRUE	3	NA	LB	intermediate	TRUE	3
Pt_0139	42	0	0	8.3	NSM	TRUE	TRUE	FALSE	2	NA	LA	intermediate	TRUE	8.5
Pt_0140	63	0	0	0.9	NSM	TRUE	TRUE	FALSE	1	NA	LA	low	FALSE	6
Pt_0141	48	0	0	8.1	NSM	TRUE	TRUE	FALSE	1	NA	LA	intermediate	TRUE	4.5
Pt_0142	41	0	0	6.1	Bp	TRUE	TRUE	FALSE	1	NA	LA	intermediate	TRUE	4
Pt_0143	56	0	0	5.6	NSM	TRUE	FALSE	FALSE	2	NA	LA	intermediate	TRUE	1.7
Pt_0144	43	0	0	6.9	NSM	TRUE	TRUE	FALSE	1	NA	LA	low	TRUE	4.8
Pt_0145	45	0	0	7	Bp	TRUE	TRUE	FALSE	1	NA	LA	low	FALSE	1.5
Pt_0146	51	0	0	7.4	Bp	TRUE	TRUE	FALSE	2	NA	LA	intermediate	FALSE	3
Pt_0147	68	0	0	7.4	Bp	TRUE	TRUE	FALSE	1	NA	LA	low	FALSE	1.5
Pt_0148	68	0	0	8	Bp	TRUE	TRUE	FALSE	1	NA	LA	low	FALSE	0.5
Pt_0149	45	0	0	8	Bp	TRUE	TRUE	FALSE	2	NA	LA	intermediate	TRUE	4.2
Pt_0150	62	0	0	7.1	Bp	TRUE	TRUE	FALSE	1	NA	LA	intermediate	FALSE	0.5
Pt_0151	47	0	0	1	Bp	TRUE	TRUE	FALSE	2	1.23(CNB)	LA	low	TRUE	1.5
Pt_0152	52	0	0	8	Bt	FALSE	FALSE	FALSE	2	1.42(CNB)	TN	intermediate	FALSE	2.6
Pt_0153	50	0	0	7.4	Bp	TRUE	TRUE	FALSE	2	NA	LA	intermediate	TRUE	5
Pt_0154	68	0	0	7.8	Bt	TRUE	TRUE	FALSE	2	NA	LA	intermediate	FALSE	8.4
Pt_0155	42	0	0	0.1	Bp	TRUE	TRUE	FALSE	1	NA	LA	intermediate	FALSE	2
Pt_0156	39	0	0	0	NSM	TRUE	TRUE	FALSE	2	1.34(CNB)	LA	intermediate	TRUE	6
Pt_0157	51	0	0	7.4	Bp	TRUE	TRUE	FALSE	2	NA	LA	low	FALSE	1
Pt_0158	43	0	0	5.1	NSM	TRUE	TRUE	FALSE	1	NA	LA	low	FALSE	1
Pt_0159	37	0	0	7	NSM	TRUE	TRUE	FALSE	2	NA	LB	intermediate	TRUE	3
Pt_0160	62	0	0	6	Bt	TRUE	TRUE	FALSE	1	NA	LA	intermediate	FALSE	5.5
Pt_0161	64	0	0	7.9	NSM	TRUE	TRUE	FALSE	1	NA	LA	low	FALSE	0.6
Pt_0162	70	0	0	7.4	Bt	TRUE	TRUE	FALSE	1	NA	LA	low	FALSE	2
Pt_0163	66	0	0	5.3	Bp	TRUE	TRUE	TRUE	3	NA	LB	high	TRUE	3.4
Pt_0164	33	0	0	7.6	NSM	TRUE	TRUE	FALSE	2	1.33(CNB)	LA	intermediate	TRUE	4.5
Pt_0165	51	0	0	9.8	Bp	TRUE	TRUE	FALSE	1	NA	LA	low	FALSE	4
Pt_0166	66	0	0	7.5	Bp	TRUE	TRUE	FALSE	2	1.58(CNB)	LA	intermediate	TRUE	2.3
Pt_0167	70	0	0	7.6	Bt	TRUE	TRUE	FALSE	2	1.31(CNB)	LA	low	FALSE	7
Pt_0168	72	0	0	2.5	Bt	TRUE	TRUE	FALSE	2	NA	LA	intermediate	FALSE	4.5
Pt_0169	51	0	0	7.9	Bp	FALSE	FALSE	TRUE	3	NA	HER2	high	TRUE	5
Pt_0170	85	0	0	0.5	Bt	TRUE	TRUE	FALSE	1	NA	LA	low	FALSE	5.5
Pt_0171	41	0	0	7.8	NSM	TRUE	TRUE	TRUE	3	NA	LB	intermediate	TRUE	9.4
Pt_0172	41	0	0	4	NSM	TRUE	TRUE	FALSE	2	NA	LA	low	TRUE	5
Pt_0173	47	0	0	7.8	Bt	TRUE	TRUE	FALSE	2	NA	LA	intermediate	TRUE	6.8
Pt_0174	45	0	0	7.8	Bt	TRUE	TRUE	FALSE	1	NA	LA	low	FALSE	10.2
Pt_0175	43	0	0	7.8	NSM	TRUE	TRUE	FALSE	2	NA	LA	intermediate	TRUE	6.8
Pt_0176	46	0	0	7.7	Bt	TRUE	TRUE	FALSE	2	NA	LA	intermediate	TRUE	3.2
Pt_0177	61	0	0	6.2	NSM	TRUE	TRUE	FALSE	2	1.99(CNB)	LA	intermediate	TRUE	7
Pt_0178	84	0	0	5	Bt	TRUE	FALSE	FALSE	1	NA	LA	low	FALSE	2.7
Pt_0179	47	1	1	3.2	Bt	TRUE	TRUE	FALSE	1	1.25(CNB)	LA	low	FALSE	5
Pt_0180	46	0	0	6.6	Bt	TRUE	TRUE	FALSE	1	1.20(CNB)	LA	low	FALSE	2.7
Pt_0181	48	0	0	5	Bt	FALSE	FALSE	TRUE	3	NA	HER2	high	TRUE	3.8
Pt_0182	44	0	0	6.9	NSM	TRUE	FALSE	FALSE	1	NA	LA	intermediate	FALSE	2.2
Pt_0183	41	0	0	6.3	Bp	TRUE	TRUE	FALSE	2	NA	LA	low	FALSE	0.2
Pt_0184	34	0	0	6	NSM	TRUE	TRUE	FALSE	2	1.43(CNB)	LA	low	FALSE	2
Pt_0185	52	0	0	7	NSM	FALSE	FALSE	TRUE	3	NA	HER2	high	TRUE	3.2
Pt_0186	49	0	0	5.2	Bt	TRUE	TRUE	FALSE	1	1.19(CNB)	LA	low	FALSE	8.4
Pt_0187	61	0	0	2.7	Bp	TRUE	FALSE	FALSE	2	1.32(CNB)	LA	intermediate	TRUE	1
Pt_0188	79	0	0	0	Bt	FALSE	FALSE	TRUE	3	NA	HER2	high	FALSE	1
Pt_0189	51	0	0	7.4	NSM	TRUE	TRUE	FALSE	1	1.17(CNB)	LA	low	TRUE	2.7
Pt_0190	32	0	0	7.1	NSM	TRUE	TRUE	FALSE	1	1.16(CNB)	LA	low	TRUE	6.2
Pt_0191	52	0	0	7.6	Bp	TRUE	TRUE	FALSE	2	NA	LA	intermediate	TRUE	3.6
Pt_0192	50	0	0	7	Bp	TRUE	TRUE	FALSE	0	NA	LA	intermediate	FALSE	1
Pt_0193	44	0	0	6.1	Bt	TRUE	TRUE	TRUE	2	2.56(CNB)	LB	intermediate	TRUE	6
Pt_0194	34	0	0	7.1	Bt	TRUE	TRUE	FALSE	2	NA	LA	intermediate	TRUE	7.2
Pt_0195	61	0	0	7	Bp	FALSE	FALSE	FALSE	2	1.06(CNB)	TN	high	TRUE	1.9
Pt_0196	57	0	0	6.8	Bp	TRUE	FALSE	FALSE	1	1.19(CNB)	LA	intermediate	TRUE	4
Pt_0197	46	0	0	6.9	Bp	TRUE	TRUE	FALSE	2	NA	LA	low	FALSE	2
Pt_0198	33	0	0	6.4	Bp	TRUE	TRUE	FALSE	NA	NA	LA	low	TRUE	2.3
Pt_0199	45	0	0	6.9	Bt	TRUE	TRUE	TRUE	3	NA	LB	intermediate	FALSE	1.3
Pt_0200	49	0	0	7.2	Bt	TRUE	TRUE	FALSE	2	1.20(CNA)	LA	low	FALSE	8.5
Pt_0201	26	0	0	6.9	NSM	TRUE	TRUE	FALSE	1	NA	LA	low	FALSE	1
Pt_0202	47	0	0	5.8	NSM	TRUE	TRUE	FALSE	2	NA	LA	low	FALSE	6.2
Pt_0203	42	1	0	7.5	NSM	TRUE	TRUE	FALSE	1	1.25(CNB)	LA	intermediate	TRUE	2
Pt_0204	49	0	0	7.5	Bp	TRUE	TRUE	FALSE	2	NA	LA	low	FALSE	2.5
Pt_0205	40	0	0	7	NSM	FALSE	FALSE	TRUE	3	NA	HER2	high	TRUE	6.5
Pt_0206	60	0	0	7.1	Bt	TRUE	TRUE	FALSE	0	1.54(CNB)	LA	low	TRUE	1
Pt_0207	60	0	0	7	Bp	TRUE	TRUE	FALSE	1	NA	LA	intermediate	FALSE	0.2
Pt_0208	69	0	0	6.1	NSM	FALSE	FALSE	TRUE	3	NA	HER2	high	TRUE	5.6
Pt_0209	61	0	0	7.5	Bp	FALSE	FALSE	FALSE	2	1.2(biopsy）	TN	intermediate	FALSE	3
Pt_0210	59	0	0	5	NSM	TRUE	TRUE	TRUE	3	NA	LB	high	TRUE	3
Pt_0211	46	0	0	7.3	Bp	TRUE	TRUE	FALSE	2	1.35(USVAB)	LA	intermediate	FALSE	2.2
Pt_0212	47	0	0	6.3	NSM	TRUE	TRUE	FALSE	2	1.18(USVAB)	LA	low	FALSE	6.3
Pt_0213	52	0	0	5	Bp	TRUE	TRUE	FALSE	1	NA	LA	low	FALSE	0.8
Pt_0214	64	0	0	7.2	Bp	TRUE	TRUE	TRUE	2	2.29(CNB)	LB	intermediate	TRUE	1.5
Pt_0215	45	0	0	5	Bt	TRUE	TRUE	FALSE	0	NA	LA	intermediate	TRUE	1.5
Pt_0216	38	0	0	7.1	Bp	TRUE	TRUE	FALSE	1	NA	LA	intermediate	TRUE	0.2
Pt_0217	46	0	0	7	Bp	TRUE	TRUE	FALSE	2	1.93(CNB)	LA	low	FALSE	1.3
Pt_0218	37	0	0	5.1	NSM	TRUE	TRUE	FALSE	1	1.19(CNB)	LA	intermediate	TRUE	2.5
Pt_0219	46	0	0	7.3	Bp	TRUE	TRUE	FALSE	2	1.46(CNB)	LA	low	FALSE	2.6
Pt_0220	48	0	0	5.7	Bp	TRUE	TRUE	FALSE	2	1.02(CNB)	LA	intermediate	FALSE	3
Pt_0221	46	0	0	6.9	Bp	TRUE	TRUE	FALSE	2	1.25(CNB)	LA	low	FALSE	0.5
Pt_0222	45	0	0	5.7	Bt	TRUE	TRUE	FALSE	2	1.29(CNB)	LA	low	FALSE	5
Pt_0223	43	0	0	7	NSM	TRUE	TRUE	FALSE	2	1.31(CNB)	LA	intermediate	FALSE	11.5
Pt_0224	44	0	0	5	Bp	TRUE	TRUE	FALSE	2	NA	LA	intermediate	TRUE	2.5
Pt_0225	71	0	0	4	Bt	TRUE	TRUE	FALSE	2	NA	LA	intermediate	FALSE	5.5
Pt_0226	42	0	0	7	NSM	TRUE	TRUE	FALSE	2	1.41(CNB)	LA	intermediate	TRUE	5.5
Pt_0227	55	0	0	7.1	NSM	TRUE	TRUE	FALSE	2	1.82(CNB)	LA	low	FALSE	1.7
Pt_0228	45	0	0	5.3	Bp	TRUE	TRUE	FALSE	2	1.31(CNB)	LA	intermediate	TRUE	3
Pt_0229	29	0	0	6.4	NSM	TRUE	TRUE	FALSE	2	NA	LA	low	FALSE	4.3
Pt_0230	76	0	0	6.2	Bt	TRUE	TRUE	TRUE	3	NA	LB	intermediate	TRUE	1
Pt_0231	60	0	0	4.3	Bp	TRUE	TRUE	FALSE	2	1.78(CNB)	LA	low	TRUE	0.5
Pt_0232	37	0	0	2.5	Bt	TRUE	TRUE	TRUE	3	NA	LB	high	TRUE	6
Pt_0233	38	0	0	2.2	Bt	FALSE	FALSE	TRUE	3	NA	HER2	high	TRUE	4
Pt_0234	61	0	0	6.9	NSM	TRUE	TRUE	FALSE	2	NA	LA	low	FALSE	2.5
Pt_0235	66	0	0	7.1	Bp	FALSE	FALSE	TRUE	3	NA	HER2	intermediate	TRUE	2
Pt_0236	41	0	0	6.7	Bp	TRUE	TRUE	FALSE	2	NA	LA	intermediate	FALSE	2
Pt_0237	38	0	0	0.9	Bt	TRUE	TRUE	FALSE	2	NA	LA	intermediate	FALSE	7.4
Pt_0238	45	0	0	7.2	Bp	TRUE	TRUE	FALSE	2	NA	LA	intermediate	FALSE	0.5
Pt_0239	48	0	0	0.5	NSM	TRUE	TRUE	FALSE	2	1.16(CNB)	LA	intermediate	TRUE	7.8
Pt_0240	76	0	0	5	Bt	TRUE	TRUE	FALSE	1	NA	LA	intermediate	FALSE	5.2
Pt_0241	48	0	0	0.3	NSM	TRUE	TRUE	FALSE	2	1.23(CNB)	LA	intermediate	TRUE	4.3
Pt_0242	49	0	0	7.1	Bp	TRUE	TRUE	FALSE	1	NA	LA	intermediate	TRUE	7.2
Pt_0243	58	0	0	7.1	Bp	FALSE	FALSE	TRUE	3	NA	HER2	intermediate	FALSE	2.6
Pt_0244	44	0	0	7	NSM	TRUE	FALSE	FALSE	1	1.81(CNB)	LA	intermediate	FALSE	2.2
Pt_0245	63	0	0	7.1	Bp	FALSE	FALSE	FALSE	0	1.47(CNB)	TN	intermediate	TRUE	2.1
Pt_0246	57	0	0	7	Bt	TRUE	TRUE	FALSE	1	NA	LA	intermediate	TRUE	5
Pt_0247	46	0	0	7	Bt	TRUE	FALSE	TRUE	2	2.21(CNB)	LB	intermediate	TRUE	9
Pt_0248	46	0	0	0.2	Bp	TRUE	FALSE	TRUE	3	NA	LB	intermediate	TRUE	2.5
Pt_0249	33	0	0	3.7	NSM	TRUE	TRUE	FALSE	0	NA	LA	low	FALSE	4.5
Pt_0250	51	0	0	7.1	Bp	TRUE	TRUE	TRUE	3	1.43(CNB)	LB	intermediate	FALSE	1.5
Pt_0251	44	0	0	6	Bt	TRUE	TRUE	FALSE	2	1.94(CNB)	LA	low	FALSE	6.5
Pt_0252	45	0	0	2.9	Bp	TRUE	TRUE	FALSE	1	NA	LA	intermediate	FALSE	6
Pt_0253	39	0	0	6.9	Bt	TRUE	TRUE	FALSE	1	NA	LA	intermediate	FALSE	3.3
Pt_0254	75	0	0	7	Bp	TRUE	TRUE	FALSE	0	NA	LA	low	FALSE	4
Pt_0255	34	1	1	4.1	NSM	TRUE	TRUE	TRUE	3	NA	LB	intermediate	TRUE	4.5
Pt_0256	45	0	0	0	NSM	TRUE	TRUE	FALSE	0	NA	LA	intermediate	FALSE	2.5
Pt_0257	41	0	0	5.3	Bp	TRUE	TRUE	TRUE	3	NA	LB	intermediate	TRUE	1.5
Pt_0258	55	0	0	6.4	NSM	FALSE	FALSE	TRUE	3	NA	HER2	high	TRUE	7
Pt_0259	58	0	0	7	Bp	FALSE	FALSE	TRUE	3	NA	HER2	high	TRUE	4.6
Pt_0260	46	0	0	6.8	Bp	TRUE	TRUE	FALSE	2	1.21(CNB)	LA	low	FALSE	5
Pt_0261	52	0	0	1	Bp	TRUE	TRUE	FALSE	1	NA	LA	intermediate	FALSE	1.5
Pt_0262	45	0	0	7	NSM	TRUE	TRUE	FALSE	1	NA	LA	intermediate	FALSE	4.5
Pt_0263	51	0	0	6.9	Bp	TRUE	TRUE	TRUE	3	3.54(CNB)	LB	low	FALSE	1.6
Pt_0264	48	0	0	5	NSM	TRUE	TRUE	FALSE	2	1.37(CNB)	LA	intermediate	FALSE	7
Pt_0265	47	0	0	5	Bt	TRUE	TRUE	FALSE	2	NA	LA	intermediate	FALSE	6
Pt_0266	58	0	0	3	NSM	TRUE	TRUE	FALSE	1	NA	LA	low	FALSE	0.3
Pt_0267	43	0	0	6.9	NSM	TRUE	TRUE	TRUE	3	NA	LB	intermediate	TRUE	2.5
Pt_0268	64	0	0	5	Bp	TRUE	TRUE	FALSE	0	1.17(CNB)	LA	intermediate	TRUE	2
Pt_0269	49	1	1	3.9	Bp	TRUE	TRUE	TRUE	3	NA	LB	intermediate	TRUE	2.2
Pt_0270	61	0	0	6	Bt	TRUE	TRUE	FALSE	1	NA	LA	intermediate	FALSE	4
Pt_0271	41	0	0	6.8	NSM	TRUE	TRUE	FALSE	0	NA	LA	intermediate	FALSE	7
Pt_0272	62	0	0	6.1	Bp	TRUE	TRUE	FALSE	2	NA	LA	intermediate	FALSE	2.7
Pt_0273	57	0	0	3.9	Bp	TRUE	TRUE	FALSE	2	NA	LA	low	FALSE	6.2
Pt_0274	64	0	0	6.2	Bp	TRUE	TRUE	FALSE	0	NA	LA	low	FALSE	0.1
Pt_0275	52	0	0	6.3	Bp	TRUE	TRUE	FALSE	2	NA	LA	low	FALSE	5.2
Pt_0276	72	0	0	6.2	Bt	TRUE	TRUE	FALSE	2	NA	LA	low	FALSE	5
Pt_0277	70	0	0	6.7	Bp	TRUE	TRUE	FALSE	1	NA	LA	low	TRUE	0.9
Pt_0278	54	0	0	6.8	Bp	TRUE	TRUE	FALSE	2	NA	LA	intermediate	FALSE	4.3
Pt_0279	41	0	0	5.1	NSM	TRUE	TRUE	FALSE	0	NA	LA	low	FALSE	2.5
Pt_0280	49	0	0	6.8	Bp	TRUE	TRUE	FALSE	2	NA	LA	intermediate	TRUE	7
Pt_0281	61	0	0	5.1	Bp	TRUE	TRUE	FALSE	0	NA	LA	high	TRUE	2.2
Pt_0282	68	0	0	5.1	Bt	FALSE	FALSE	FALSE	1	1.44(CNB)	TN	high	TRUE	7.5
Pt_0283	46	0	0	4.9	Bp	TRUE	FALSE	TRUE	3	NA	LB	intermediate	TRUE	1.2
Pt_0284	47	0	0	6.6	Bp	TRUE	TRUE	FALSE	2	NA	LA	intermediate	FALSE	2.4
Pt_0285	52	1	1	2.7	Bp	FALSE	FALSE	TRUE	3	NA	HER2	high	TRUE	2.5
Pt_0286	59	0	0	6.7	Bp	TRUE	TRUE	TRUE	2	2.42(CNB)	LB	high	TRUE	3.3
Pt_0287	46	0	0	6.2	NSM	TRUE	TRUE	FALSE	2	1.36(CNB)	LA	intermediate	FALSE	1
Pt_0288	58	0	0	6.6	Bp	TRUE	TRUE	FALSE	2	1.40(CNB)	LA	intermediate	FALSE	2.3
Pt_0289	72	0	0	6.1	Bt	TRUE	TRUE	FALSE	2	1.84(CNB)	LB	high	TRUE	5.5
Pt_0290	47	0	0	5.2	Bp	TRUE	TRUE	TRUE	2	2.18(CNB)	LB	intermediate	TRUE	4.5
Pt_0291	52	0	0	5	Bp	TRUE	TRUE	FALSE	1	2.25(CNB)	LA	intermediate	TRUE	1.5
Pt_0292	47	0	0	6.1	Bp	TRUE	TRUE	FALSE	0	NA	LA	intermediate	FALSE	3.6
Pt_0293	46	0	0	6	Bt	TRUE	TRUE	FALSE	1	NA	LA	low	FALSE	3.3
Pt_0294	44	0	0	6.5	Bt	FALSE	FALSE	TRUE	3	NA	HER2	high	TRUE	0.7
Pt_0295	65	0	0	6.7	Bp	FALSE	FALSE	TRUE	3	NA	HER2	intermediate	TRUE	2
Pt_0296	49	0	0	5	Bp	TRUE	TRUE	FALSE	2	NA	LA	intermediate	TRUE	1.3
Pt_0297	72	0	0	6	Bp	TRUE	TRUE	TRUE	3	1.73(CNB)	LB	intermediate	TRUE	5
Pt_0298	41	0	0	6.7	Bp	TRUE	TRUE	FALSE	1	NA	LA	intermediate	FALSE	2
Pt_0299	44	0	0	6.5	Bp	TRUE	TRUE	FALSE	2	1.29(CNB)	LA	intermediate	TRUE	4.7
Pt_0300	39	0	0	6	Bp	TRUE	TRUE	FALSE	2	1.42(CNB)	LA	low	FALSE	2.6
Pt_0301	51	0	0	4.9	Bp	TRUE	TRUE	FALSE	NA	NA	LA	low	FALSE	0.5
Pt_0302	51	0	0	6.5	Bp	TRUE	TRUE	FALSE	1	NA	LB	intermediate	FALSE	0.4
Pt_0303	57	0	0	5	Bp	TRUE	TRUE	FALSE	1	NA	LA	intermediate	FALSE	3
Pt_0304	57	0	0	5.1	Bp	FALSE	FALSE	TRUE	3	NA	HER2	high	TRUE	2.4
Pt_0305	68	1	1	6	Bp	FALSE	FALSE	FALSE	2	NA	TN	high	TRUE	3
Pt_0306	43	0	0	6	NSM	TRUE	TRUE	FALSE	1	1.61(CNB)	LA	intermediate	FALSE	2
Pt_0307	29	0	0	6.5	Bt	TRUE	TRUE	FALSE	2	1.87(CNB)	LA	intermediate	TRUE	8.5
Pt_0308	42	1	1	3.6	Bp	TRUE	TRUE	TRUE	3	2.25(CNB)	LB	intermediate	TRUE	2.8
Pt_0309	52	0	0	5	Bp	TRUE	TRUE	FALSE	2	NA	LA	intermediate	TRUE	1.5
Pt_0310	69	0	0	6	Bp	FALSE	FALSE	FALSE	2	1.70(CNB)	TN	high	TRUE	1.9
Pt_0311	48	0	0	6	Bp	TRUE	TRUE	FALSE	1	1.53(CNB)	LA	intermediate	TRUE	1.5
Pt_0312	32	0	0	5.9	Bp	TRUE	TRUE	FALSE	0	NA	LA	low	FALSE	4.1
Pt_0313	60	0	0	6.5	Bt	TRUE	TRUE	FALSE	1	NA	LA	intermediate	TRUE	1
Pt_0314	78	0	0	4.4	Bp	TRUE	TRUE	FALSE	2	NA	LA	intermediate	FALSE	1.3
Pt_0315	46	0	0	5	Bp	TRUE	TRUE	FALSE	1	1.32(CNB)	LA	low	TRUE	1.5
Pt_0316	58	0	0	6.4	Bp	TRUE	TRUE	FALSE	2	NA	LA	low	FALSE	2
Pt_0317	55	0	0	6.1	Bp	TRUE	TRUE	FALSE	0	NA	LA	low	FALSE	1
Pt_0318	50	0	0	6.4	NSM	TRUE	TRUE	FALSE	0	NA	LA	intermediate	TRUE	1.8
Pt_0319	48	0	0	6.2	NSM	TRUE	TRUE	FALSE	2	NA	LA	low	FALSE	6.9
Pt_0320	29	1	1	5.8	Bp	TRUE	TRUE	FALSE	2	1.47(CNB)	LA	intermediate	TRUE	2.5
Pt_0321	69	0	0	5.1	Bt	TRUE	TRUE	TRUE	3	NA	LB	high	TRUE	4.5
Pt_0322	77	0	0	6	Bp	FALSE	FALSE	FALSE	1	1.44(CNB)	TN	intermediate	TRUE	2.7
Pt_0323	63	0	0	5	Bp	TRUE	TRUE	FALSE	2	1.42(CNB)	LA	high	TRUE	5.1
Pt_0324	50	0	0	6.1	Bp	TRUE	TRUE	FALSE	1	NA	LA	intermediate	TRUE	0.1
Pt_0325	85	0	0	3	Bt	FALSE	FALSE	FALSE	2	NA	TN	intermediate	TRUE	5.4
Pt_0326	35	0	0	1.5	Bp	FALSE	FALSE	TRUE	3	NA	HER2	high	TRUE	2
Pt_0327	69	0	0	4.6	Bt	TRUE	FALSE	FALSE	0	1.48(CNB)	LA	high	TRUE	2
Pt_0328	50	0	0	6	Bp	TRUE	TRUE	FALSE	2	1.35(CNB)	LA	high	TRUE	2
Pt_0329	46	0	0	6.3	Bt	TRUE	TRUE	FALSE	0	NA	LA	intermediate	FALSE	4.7
Pt_0330	58	0	0	6.3	Bp	TRUE	TRUE	FALSE	2	1.38(CNB)	LA	intermediate	TRUE	1
Pt_0331	39	0	0	6	NSM	TRUE	TRUE	FALSE	1	NA	LA	low	FALSE	10
Pt_0332	59	0	0	0.5	Bp	FALSE	FALSE	TRUE	3	NA	HER2	low	FALSE	0.7
Pt_0333	40	0	0	1.2	Bt	TRUE	TRUE	TRUE	3	NA	LB	intermediate	TRUE	7.2
Pt_0334	56	0	0	6.2	Bp	TRUE	TRUE	FALSE	2	NA	LA	low	FALSE	4.2
Pt_0335	36	0	0	6	Bp	TRUE	TRUE	FALSE	1	1.50(CNB)	LA	intermediate	TRUE	2
Pt_0336	38	0	0	6.1	Bp	TRUE	TRUE	FALSE	2	1.52(CNB)	LA	intermediate	FALSE	5.3
Pt_0337	39	0	0	0.2	Bp	TRUE	TRUE	FALSE	1	NA	LA	high	TRUE	3.1
Pt_0338	60	0	0	6	NSM	TRUE	TRUE	FALSE	2	NA	LA	low	FALSE	1.5
Pt_0339	40	0	0	6.1	Bp	TRUE	TRUE	FALSE	1	1.53(CNB)	LA	intermediate	TRUE	0.6
Pt_0340	52	0	0	6.1	Bt	TRUE	TRUE	FALSE	0	NA	LA	intermediate	FALSE	0.3
Pt_0341	39	0	0	5.8	Bp	TRUE	TRUE	FALSE	1	1.58(CNB)	LA	low	FALSE	3.2
Pt_0342	43	1	1	4.2	Bp	TRUE	TRUE	FALSE	2	NA	LA	low	FALSE	1.2
Pt_0343	35	0	0	6	Bt	FALSE	FALSE	TRUE	3	NA	HER2	high	TRUE	5.7
Pt_0344	42	0	0	5	Bp	TRUE	TRUE	FALSE	0	NA	LA	high	FALSE	2.4
Pt_0345	35	0	0	4.2	Bp	FALSE	FALSE	FALSE	1	NA	TN	intermediate	TRUE	1.8
Pt_0346	40	0	0	6.1	Bp	TRUE	TRUE	FALSE	2	NA	LA	intermediate	TRUE	4.4
Pt_0347	35	0	0	6.2	Bp	TRUE	TRUE	FALSE	1	NA	LA	intermediate	TRUE	0.1
Pt_0348	67	0	0	6.1	Bp	FALSE	FALSE	FALSE	1	1.00(CNB)	TN	high	FALSE	1.5
Pt_0349	43	0	0	6	NSM	TRUE	TRUE	TRUE	3	NA	LB	intermediate	TRUE	6.5
Pt_0350	48	0	0	6.1	Bp	TRUE	TRUE	TRUE	2	3.49(CNB)	LB	intermediate	FALSE	2
Pt_0351	63	0	0	5.6	Bp	TRUE	TRUE	TRUE	2	2.17(CNB)	LB	intermediate	TRUE	4.7
Pt_0352	40	0	0	6.1	Bp	TRUE	TRUE	FALSE	2	1.28(CNB)	LA	intermediate	TRUE	2
Pt_0353	43	0	0	5	NSM	TRUE	TRUE	TRUE	3	NA	LB	intermediate	TRUE	7.6
Pt_0354	41	0	0	5.2	NSM	TRUE	TRUE	FALSE	1	NA	LA	low	FALSE	11
Pt_0355	63	0	0	6	NSM	TRUE	FALSE	FALSE	2	NA	LA	low	FALSE	6.2
Pt_0356	70	0	0	6	Bp	TRUE	TRUE	FALSE	0	NA	LA	low	FALSE	0.5
Pt_0357	50	0	0	6	Bp	TRUE	TRUE	FALSE	2	NA	LA	low	FALSE	2
Pt_0358	42	0	0	6	NSM	TRUE	TRUE	FALSE	1	1.44(CNB)	LA	intermediate	FALSE	4.5
Pt_0359	46	0	0	5.8	Bt	TRUE	TRUE	FALSE	2	1.55(CNB)	LA	intermediate	TRUE	0.5
Pt_0360	51	0	0	5.9	Bp	TRUE	TRUE	FALSE	2	1.45(CNB)	LA	low	FALSE	5.2
Pt_0361	51	0	0	5	Bp	FALSE	FALSE	TRUE	3	NA	HER2	intermediate	TRUE	2.2
Pt_0362	61	0	0	6	Bp	TRUE	TRUE	FALSE	0	1.28(CNB)	LA	intermediate	FALSE	3.5
Pt_0363	90	0	0	5	Bt	FALSE	FALSE	FALSE	2	NA	TN	high	TRUE	6.5
Pt_0364	43	0	0	6	Bp	TRUE	FALSE	FALSE	0	2.07(CNB)	LA	intermediate	TRUE	4
Pt_0365	61	0	0	5.9	Bp	FALSE	FALSE	TRUE	3	NA	HER2	high	TRUE	4
Pt_0366	47	0	0	6	Bp	TRUE	TRUE	FALSE	2	NA	LA	intermediate	FALSE	1.7
Pt_0367	41	0	0	5.1	Bp	TRUE	TRUE	FALSE	1	NA	LA	intermediate	FALSE	1.8
Pt_0368	57	0	0	5.8	Bp	TRUE	TRUE	FALSE	2	1.47(CNB)	LA	intermediate	TRUE	1
Pt_0369	69	0	0	5.1	Bp	FALSE	FALSE	TRUE	3	NA	HER2	high	FALSE	4.8
Pt_0370	73	0	0	5	Bp	FALSE	FALSE	FALSE	2	1.57(CNB)	TN	intermediate	TRUE	0.1
Pt_0371	51	0	0	5.1	Bp	TRUE	TRUE	FALSE	1	NA	LA	intermediate	FALSE	0.9
Pt_0372	40	0	0	5.8	Bt	FALSE	FALSE	TRUE	3	NA	HER2	high	TRUE	13.4
Pt_0373	61	0	0	5.9	Bp	TRUE	FALSE	FALSE	2	1.52(CNB)	LA	intermediate	TRUE	2.4
Pt_0374	43	0	0	5.3	Bp	TRUE	TRUE	TRUE	3	NA	LB	low	TRUE	4.5
Pt_0375	56	1	1	4.5	NSM	TRUE	TRUE	FALSE	2	1.50(CNB)	LA	intermediate	TRUE	3.4
Pt_0376	50	0	0	0.6	Bp	TRUE	FALSE	FALSE	1	1.25(CNB)	LA	low	FALSE	0.6
Pt_0377	50	0	0	5.7	Bp	TRUE	TRUE	FALSE	2	1.84(CNB)	LA	intermediate	FALSE	1.7
Pt_0378	54	0	0	4.8	Bp	TRUE	FALSE	FALSE	2	1.51(CNB)	LA	intermediate	FALSE	1.2
Pt_0379	40	0	0	5	Bp	TRUE	TRUE	FALSE	0	1.43(CNB)	LB	low	FALSE	1.3
Pt_0380	46	0	0	5.2	Bp	TRUE	TRUE	FALSE	0	NA	LA	high	FALSE	0.8
Pt_0381	38	0	0	0.3	NSM	TRUE	TRUE	FALSE	2	NA	LA	high	TRUE	0.1
Pt_0382	56	0	0	5	Bp	TRUE	TRUE	FALSE	1	1.10(CNB)	LA	low	FALSE	1.8
Pt_0383	43	0	0	5.1	Bt	TRUE	TRUE	FALSE	2	NA	LA	low	FALSE	10
Pt_0384	48	0	0	5.6	Bp	TRUE	TRUE	TRUE	2	2.59(CNB)	LB	intermediate	TRUE	1.2
Pt_0385	67	0	0	5	NSM	TRUE	TRUE	FALSE	1	NA	LA	low	FALSE	2
Pt_0386	51	0	0	5	Bp	TRUE	TRUE	FALSE	0	1.35(CNB)	LA	intermediate	TRUE	2.1
Pt_0387	45	0	0	3.2	Bp	TRUE	TRUE	FALSE	2	1.38(CNB)	LA	intermediate	FALSE	2.5
Pt_0388	61	0	0	5.3	Bp	FALSE	FALSE	FALSE	2	1.39(CNB)	TN	intermediate	FALSE	9
Pt_0389	48	0	0	4	Bp	TRUE	TRUE	FALSE	0	1.50(CNB)	LA	intermediate	FALSE	0.6
Pt_0390	45	0	0	5	Bp	TRUE	TRUE	FALSE	1	1.23(CNB)	LA	intermediate	TRUE	3.2
Pt_0391	43	0	0	5	Bp	TRUE	TRUE	FALSE	1	NA	LA	intermediate	TRUE	0.6
Pt_0392	44	0	0	4.2	Bp	TRUE	TRUE	FALSE	2	1.43(CNB)	LA	intermediate	TRUE	2.2
Pt_0393	65	0	0	5	NSM	TRUE	TRUE	FALSE	2	NA	LA	intermediate	FALSE	0.4
Pt_0394	58	0	0	5.5	Bp	TRUE	TRUE	FALSE	1	NA	LA	low	FALSE	1.5
Pt_0395	64	0	0	5.3	Bp	TRUE	TRUE	FALSE	1	1.56(CNB)	LA	intermediate	TRUE	2
Pt_0396	42	0	0	5.6	NSM	TRUE	TRUE	FALSE	1	NA	LA	high	TRUE	6.2
Pt_0397	44	0	0	4.9	Bp	TRUE	TRUE	FALSE	1	1.53(CNB)	LA	intermediate	FALSE	1.5
Pt_0398	43	0	0	5.2	Bp	TRUE	TRUE	FALSE	2	1.37(CNB)	LA	intermediate	FALSE	1.4
Pt_0399	41	0	0	5.5	Bp	TRUE	TRUE	TRUE	3	NA	LB	low	FALSE	0.9
Pt_0400	43	0	0	5	Bp	TRUE	TRUE	FALSE	1		LA	low	FALSE	3.5
Pt_0401	51	0	0	4.4	Bp	TRUE	TRUE	FALSE	1	NA	LA	intermediate	TRUE	2
Pt_0402	43	0	0	5.3	Bp	FALSE	FALSE	FALSE	2	NA	TN	intermediate	FALSE	1
Pt_0403	70	0	0	5.1	Bp	TRUE	TRUE	FALSE	2	NA	LA	low	FALSE	0.8
Pt_0404	36	0	0	1.3	NSM	FALSE	FALSE	FALSE	2	1.55(CNB)	TN	intermediate	FALSE	5.5
Pt_0405	49	0	0	5.5	Bt	FALSE	FALSE	TRUE	3	NA	HER2	low	FALSE	1.4
Pt_0406	49	0	0	5.1	Bp	TRUE	TRUE	FALSE	2	1.64(CNB)	LA	intermediate	TRUE	4
Pt_0407	61	0	0	5.5	Bp	TRUE	TRUE	FALSE	2	NA	LA	intermediate	FALSE	0.6
Pt_0408	44	0	0	5	Bt	TRUE	TRUE	FALSE	1	NA	LA	low	FALSE	4.5
Pt_0409	47	0	0	4.9	Bp	TRUE	TRUE	FALSE	2	1.66(CNB)	LA	intermediate	TRUE	2.2
Pt_0410	42	0	0	1	Bp	TRUE	TRUE	FALSE	2	1.38(CNB)	LA	high	FALSE	2.7
Pt_0411	63	0	0	6	Bp	FALSE	FALSE	TRUE	3	NA	HER2	high	TRUE	5.4
Pt_0412	46	0	0	0	Bp	TRUE	TRUE	FALSE	1	NA	LA	low	FALSE	0.1
Pt_0413	39	0	0	0.4	Bp	TRUE	TRUE	FALSE	0	NA	LA	low	FALSE	0.5
Pt_0414	37	0	0	5.4	NSM	TRUE	FALSE	TRUE	3	NA	LB	high	TRUE	3.5
Pt_0415	51	0	0	4.5	Bp	TRUE	TRUE	FALSE	2	NA	LA	low	FALSE	0.5
Pt_0416	51	0	0	5	Bp	TRUE	TRUE	FALSE	1	NA	LA	low	FALSE	1.5
Pt_0417	75	0	0	5	Bt	FALSE	FALSE	FALSE	2	0+(CNB)	TN	intermediate	TRUE	8
Pt_0418	56	0	0	5	Bt	TRUE	TRUE	FALSE	1	NA	LA	low	FALSE	0.5
Pt_0419	33	0	0	1.4	Bp	TRUE	TRUE	TRUE	2	2.40(CNB)	LB	intermediate	TRUE	1.7
Pt_0420	41	0	0	4.9	Bt	TRUE	TRUE	FALSE	2	1.26(CNB)	LA	low	FALSE	3.6
Pt_0421	49	0	0	4.5	Bp	TRUE	TRUE	FALSE	2	NA	LA	intermediate	FALSE	2
Pt_0422	63	0	0	4.9	Bt	TRUE	TRUE	FALSE	1	2.20(CNB)	LA	intermediate	FALSE	2.5
Pt_0423	62	0	0	4.9	NSM	TRUE	TRUE	FALSE	2	1.27(CNB)	LA	intermediate	FALSE	9.5
Pt_0424	55	0	0	4.9	Bp	TRUE	TRUE	FALSE	2	1.32(CNB)	LA	intermediate	FALSE	1
Pt_0425	51	0	0	2.6	Bt	TRUE	TRUE	FALSE	2	1.60(CNB)	LA	intermediate	FALSE	5.2
Pt_0426	58	0	0	5	Bp	TRUE	FALSE	FALSE	2	1.34(CNB)	LA	intermediate	TRUE	1.7
Pt_0427	47	0	0	3.5	NSM	TRUE	TRUE	FALSE	1	NA	LA	low	FALSE	0.7
Pt_0428	49	0	0	5.2	Bp	TRUE	TRUE	FALSE	2	NA	LA	low	FALSE	2.3
Pt_0429	45	0	0	4.9	NSM	TRUE	TRUE	FALSE	2	NA	LA	intermediate	TRUE	5.4
Pt_0430	52	0	0	5.1	Bp	TRUE	TRUE	TRUE	3	1.72(CNB)	LB	intermediate	TRUE	5
Pt_0431	41	0	0	5	Bt	TRUE	TRUE	FALSE	2	1.51(CNB)	LA	intermediate	TRUE	4.8
