# Supplementary material for: Genomic profiling reveals heterogeneous populations of ductal carcinoma in situ of the breast
Source: Commun Biol. 2021 Apr 1;4:438. doi: 10.1038/s42003-021-01959-9 (PMC8016951; doi:10.1038/s42003-021-01959-9)
Supplement: Supplementary file 4 — Supplementary Data 2 [file 42003_2021_1959_MOESM4_ESM.xlsx]

## Sheet: WES
Supplementary Table S2_Summary of sequence stats
Sample	PF (%)	% of >= Q30 Bases (PF)	Mean Quality Score (PF)	index_unknown (%)	Raw Fragment	Trimmed Fragment (Trimmotic)	Trimmed Fragment Rate	Mapped Fragment	Mapping Rate	Duplicate rate(Picard)	MEAN_BAIT_COVERAGE( picard)
N21	100	95.46	39.12	2.97	80262096	74056397	0.922682	72442865	0.978212	0.279582	107.766
N20	100	95.81	39.2	3.05	76871021	70956183	0.923055	69245531	0.975891	0.287169	108.294
N19	100	94.24	38.73	4.73	63774301	56864801	0.891657	55735425	0.980139	0.215578	95.6012
N18	100	95.91	39.23	3.05	82374986	76042982	0.923132	73325189	0.96426	0.346301	102.624
N17	100	94.4	38.77	4.73	70824449	63386199	0.894976	61805786	0.975067	0.188039	108.908
N16	100	93.73	38.58	4.73	70019287	61827046	0.883	60604194	0.980221	0.151116	108.144
N15	100	95.99	39.25	4.21	84709185	77594504	0.916011	76455594	0.985322	0.188066	147.023
N14	100	95.1	39.02	2.97	64981145	59658050	0.918082	58534481	0.981167	0.228542	106.091
N13	100	95.92	39.23	4.21	68263140	62421696	0.914428	61149969	0.979627	0.298364	93.9906
N12	100	95.68	39.15	4.21	75459633	68694026	0.910341	67177843	0.977928	0.181073	127.617
N11	100	95.82	39.2	3.05	66379476	61243919	0.922633	59837703	0.977039	0.31335	93.7707
N10	100	96.08	39.28	4.21	86052200	78881411	0.916669	77545135	0.98306	0.348161	106.761
N09	100	95.29	39.05	22.98	82617848	75912548	0.91884	74064439	0.975655	0.275088	120.238
N08	100	95.42	39.09	3.04	63452990	58197902	0.917181	56695546	0.974185	0.239984	96.4965
N07	100	95.83	39.19	22.98	66293643	61752917	0.931506	60870695	0.985714	0.379859	79.8507
N06	100	96.15	39.29	4.21	67342375	61888135	0.919007	60036869	0.970087	0.248187	100.561
N05	100	96.06	39.26	3.88	78235842	72523285	0.926983	70731617	0.975295	0.19603	131.915
N04	100	95.37	39.08	3.04	71270900	65363336	0.917111	64047802	0.979874	0.288626	103.694
N03	100	95.77	39.17	3.88	83578725	77313918	0.925043	75175956	0.972347	0.1743	155.237
N02	100	96.22	39.31	3.88	72742382	67589910	0.929168	66744000	0.987485	0.327464	102.865
N01	100	94.97	38.89	3.88	61780091	56632625	0.916681	55155649	0.97392	0.24071	94.8399
D25	100	93.29	38.45	3.54	65315764	57455776	0.879662	56956538	0.991311	0.125785	111.12
D24	100	94.83	38.92	22.98	63615061	57801104	0.908607	56571311	0.978724	0.169895	88.6378
D23	100	95.84	39.21	3.88	94141527	86731218	0.921285	85388672	0.984521	0.169866	172.293
D22	100	94.01	38.72	2.97	65063949	54995992	0.845261	52445479	0.953624	0.618533	24.4938
D21	100	95.16	39	4.79	67997289	61986876	0.911608	60776466	0.980473	0.28728	93.9451
D20	100	95.48	39.11	3.05	83233430	76315432	0.916884	74453895	0.975607	0.407865	94.8447
D19	100	94.96	38.93	4.79	66758774	60801318	0.910761	59764275	0.982944	0.225517	98.533
D18	100	96.06	39.27	3.05	72471691	67253570	0.927998	66010121	0.981511	0.22305	118.055
D17	100	94.8	38.89	4.79	75374904	68437961	0.907967	66979828	0.978694	0.144318	132.688
D16	100	94.76	38.88	4.79	72095475	65211349	0.904514	63837323	0.97893	0.140228	128.112
D15	100	95.27	39.03	4.79	70164202	64129262	0.913988	62892613	0.980716	0.194558	115.425
D14	100	94.29	38.73	3.54	68942368	62144567	0.901399	60769941	0.97788	0.318831	85.2272
D13	100	93.92	38.67	3.9	94156005	86924926	0.923201	84632340	0.973626	0.384721	95.8169
D12	100	93.98	38.65	3.54	63651326	56983292	0.895241	55933714	0.981581	0.144326	111.758
D11	100	95.87	39.22	3.04	72893681	67615514	0.927591	66506014	0.983591	0.243555	116.839
D10	100	93.83	38.64	3.9	72415571	66982659	0.924976	65617225	0.979615	0.310483	94.7407
D09	100	95.32	39.06	22.98	84649469	77895883	0.920217	75536087	0.969706	0.343117	103.845
D08	100	95.54	39.12	3.04	84378624	77697947	0.920825	75639760	0.97351	0.269835	119.336
D07	100	95.56	39.12	22.98	74817019	69195347	0.924861	68313378	0.987254	0.457742	76.8883
D06	100	92.87	38.37	3.9	75242964	68703415	0.913088	66979933	0.974914	0.185376	126.381
D05	100	93.8	38.6	3.54	69498391	61955419	0.891466	61003082	0.984629	0.140628	125.449
D04	100	95.58	39.13	3.04	81302495	74906165	0.921327	72773016	0.971522	0.293065	110.691
D03	100	93.29	38.45	3.54	62844167	55413007	0.881753	54552246	0.984466	0.10989	123.489
D02	100	93.22	38.48	3.9	71168335	65005734	0.913408	63585608	0.978154	0.31315	96.4294
D01	100	93.68	38.6	3.9	79746359	73685346	0.923996	71885811	0.975578	0.218469	126.066
Case7	100	95.56	39.24	4.69	170179344	156333723	0.918641	154393317	0.987588	0.261694	262.144
Case7_Normal	100	95.55	39.25	4.69	225001674	206788798	0.919054	204172620	0.987349	0.298358	332.854
Case9	100	91.8	38	11.05	75284727	63415547	0.842343	62938934	0.992484	0.097325	111.248
Case9_Normal	100	90.89	37.75	11.05	73361320	60406693	0.823413	60006129	0.993369	0.093992	105.621
Case10	100	91.8	37.99	11.05	76859297	64810680	0.843238	63450204	0.979008	0.077737	83.6831
Case10_Normal	100	92.38	38.15	11.05	75212239	64207453	0.853684	63449067	0.988189	0.097688	113.237

## Sheet: target sequence
Sample	PF (%)	% of >= Q30 Bases (PF)	Mean Quality Score (PF)	index_unknown (%)	Raw Fragment	Trimmed Fragment (Trimmotic)	Trimmed Fragment Rate	Mapped Fragment	Mapping Rate	Duplicate rate(Picard)	MEAN_BAIT_COVERAGE( picard)
9_V_077	100	95.96	36.33	1.71	58788046	56720765	0.964835	54258329	0.956587	0.705615	842.583
8_V_076	100	95.71	36.28	1.71	67475397	64733899	0.95937	61528907	0.95049	0.761901	568.861
79_V_162	100	94.95	36.12	2.28	57629601	54308917	0.942379	49701060	0.915155	0.713784	544.292
77_V_160	100	95.11	36.15	2.28	54642039	51587490	0.944099	48831954	0.946585	0.708352	523.49
75_V_158	100	95.12	36.15	2.28	68935278	65253750	0.946594	61720585	0.945855	0.825009	361.916
74_V_157	100	95.33	36.2	2.28	42406987	40319852	0.950783	39342228	0.975753	0.790014	371.584
72_V_153	100	93.84	35.89	2.28	45520955	41799531	0.918248	36575138	0.875013	0.679089	392.367
70_V_151	100	94.56	36.05	2.28	52508017	49292693	0.938765	46989637	0.953278	0.793246	374.428
7_V_075	100	95.65	36.27	1.71	62860858	60320238	0.959583	59177465	0.981055	0.823681	294.207
68_V_149	100	95.23	36.18	2.28	54641592	52062549	0.952801	50479802	0.969599	0.767578	582.69
66_V_147	100	94.27	36.01	2.28	47843142	45144913	0.943603	42699832	0.945839	0.707279	563.534
64_V_145	100	93.29	35.75	2.28	54422743	45485365	0.835779	44364033	0.975347	0.941988	24.9367
63_V_144	100	95.41	36.22	2.28	50359781	48092500	0.954978	46609251	0.969158	0.811105	408.449
62_V_137	100	95.22	36.18	2.28	50210898	47832455	0.952631	46482864	0.971785	0.725691	688.269
61_V_134	100	95.06	36.14	2.28	59299082	55927677	0.943146	54485050	0.974205	0.812185	290.747
60_V_132	100	95.32	36.2	2.28	49576130	47271939	0.953522	45073421	0.953492	0.679966	940.225
6_V_074	100	95.52	36.26	1.71	57675046	55561389	0.963352	52814993	0.95057	0.688198	807.011
59_V_127	100	95.04	36.13	2.28	58122629	54738584	0.941777	53879227	0.984301	0.877273	161.649
58_V_126	100	95.04	36.14	2.28	47954545	45404989	0.946834	43241410	0.952349	0.7505	468.186
57_V_125	100	94.88	36.11	2.28	47611687	45029003	0.945755	37520013	0.833241	0.611909	1109.99
56_V_124	100	95.13	36.17	2.28	57334204	54594110	0.952208	53027562	0.971306	0.749928	757.907
55_V_123	100	95.08	36.15	2.28	58155848	54962153	0.945084	52058150	0.947164	0.80108	384.354
54_V_122	100	95.07	36.14	2.28	59686276	56252869	0.942476	55574714	0.987945	0.860258	219.869
53_V_121	100	95.07	36.15	2.28	65192052	61730608	0.946904	57222938	0.926978	0.755411	677.546
52_V_120	100	94.91	36.11	2.28	56614331	53254427	0.940653	50739768	0.95278	0.779232	396.638
51_V_119	100	94.79	36.09	2.28	57867798	54540711	0.942505	52003154	0.953474	0.744985	457.695
50_V_118	100	94.62	36.05	2.28	50846002	47206907	0.928429	43203365	0.915192	0.7338	413.783
5_V_073	100	95.85	36.32	1.71	69033120	66685619	0.965995	64922862	0.973566	0.754431	751.792
49_V_117	100	94.62	36.06	2.28	53141254	50027109	0.941399	43003819	0.85961	0.672432	917.092
48_V_116	100	95.38	36.21	2.28	52360104	50079587	0.956446	48178970	0.962048	0.698841	968.971
47_V_115	100	95.08	36.15	2.28	64941916	61650433	0.949317	56676824	0.919326	0.722489	1010.72
46_V_114	100	94.44	36.01	2.28	47347108	44015032	0.929625	36544137	0.830265	0.648034	712.823
45_V_113	100	94.7	36.05	1.71	49437734	45802683	0.926472	38609004	0.842942	0.7429	431.432
44_V_112	100	94.64	36.04	1.71	55912499	51975387	0.929584	43260333	0.832323	0.781221	328.273
43_V_111	100	95.21	36.17	1.71	52639210	49698906	0.944142	45900859	0.923579	0.58197	543.742
42_V_110	100	94.42	36	1.71	57502668	52131751	0.906597	49718901	0.953716	0.773692	182.205
41_V_109	100	94.73	36.04	1.71	50481549	46130650	0.913812	45404423	0.984257	0.917228	58.3648
40_V_108	100	95.31	36.21	1.71	53721214	51540775	0.959412	49772261	0.965687	0.650387	1128.18
4_V_020	100	96	36.34	1.71	70269321	68037691	0.968242	65350140	0.960499	0.788053	638.805
39_V_107	100	95.44	36.22	1.71	53599774	51159972	0.954481	48382469	0.945709	0.647921	639.235
38_V_106	100	95.74	36.28	1.71	64361255	61707538	0.958768	59993646	0.972226	0.798435	482.037
37_V_105	100	95.58	36.25	1.71	55055687	52445423	0.952589	51250846	0.977222	0.81251	294.819
36_V_104	100	95.29	36.18	1.71	48666930	46043746	0.946099	42696742	0.927308	0.71782	519.449
35_V_103	100	95.69	36.28	1.71	55110177	52928095	0.960405	51221166	0.96775	0.713616	763.645
34_V_102	100	95.51	36.24	1.71	52219258	49931945	0.956198	45891152	0.919074	0.725052	672.084
33_V_101	100	94.15	35.93	1.71	56682423	52040235	0.918102	45566501	0.875601	0.855383	211.361
32_V_100	100	95.71	36.29	1.71	49155076	47256980	0.961386	45420045	0.961129	0.749981	461.104
31_V_099	100	95.58	36.25	1.71	49765989	47409526	0.952649	44581003	0.940339	0.694018	439.117
30_V_098	100	95.77	36.29	1.71	50290902	48374767	0.961899	46755630	0.966529	0.720127	544.088
3_V_015	100	95.78	36.3	1.71	54433230	52414529	0.962914	51248622	0.977756	0.803034	324.336
29_V_097	100	95.5	36.24	1.71	60810791	57820746	0.95083	52681716	0.911121	0.610444	496.539
28_V_096	100	95.77	36.31	1.71	51512458	49837483	0.967484	48323351	0.969619	0.574798	1344.11
27_V_095	100	95.9	36.32	1.71	63476712	61382051	0.967001	58763464	0.95734	0.699838	1048.32
26_V_094	100	95.83	36.31	1.71	60165219	58178418	0.966978	55178704	0.948439	0.727738	947.598
25_V_093	100	95.33	36.22	1.71	55568582	53327194	0.959664	44257060	0.829915	0.730612	604.186
24_V_092	100	95.79	36.31	1.71	64277459	62136286	0.966689	60333110	0.97098	0.767876	735.529
23_V_091	100	95.54	36.26	1.71	54945609	52886665	0.962528	42877606	0.810745	0.719713	708.262
22_V_090	100	95.88	36.32	1.71	52363438	50535448	0.96509	48598972	0.961681	0.723823	726.173
21_V_089	100	95.38	36.22	1.71	52940705	50630347	0.95636	46943626	0.927184	0.781992	256.847
20_V_088	100	95.75	36.3	1.71	57616527	55706648	0.966852	53207074	0.95513	0.701488	1090.68
2_V_006	100	95.8	36.31	1.71	49215448	47615393	0.967489	46684461	0.980449	0.657489	1085.94
19_V_087	100	95.69	36.28	1.71	56256085	53943478	0.958891	51717244	0.95873	0.790725	206.823
18_V_086	100	95.73	36.29	1.71	54398789	52234405	0.960213	50911003	0.974664	0.682876	594.674
17_V_085	100	95.88	36.32	1.71	64625295	62325340	0.964411	60603849	0.972379	0.737144	851.242
16_V_084	100	95.76	36.29	1.71	61772584	59504478	0.963283	53989476	0.907318	0.702188	855.511
15_V_083	100	95.76	36.3	1.71	61234751	59208606	0.966912	57793260	0.976096	0.702471	1193.02
14_V_082	100	95.76	36.3	1.71	51990739	50119588	0.96401	48191301	0.961526	0.655736	1121.43
13_V_081	100	95.59	36.25	1.71	66514186	63183054	0.949918	61660740	0.975906	0.829561	258.725
12_V_080	100	95.48	36.23	1.71	50786414	48308972	0.951218	47292113	0.978951	0.807161	224.924
11_V_079	100	95.91	36.32	1.71	57386958	55180932	0.961559	53438725	0.968427	0.763804	526.804
10_V_078	100	95.83	36.31	1.71	58123830	56062813	0.964541	55133996	0.983433	0.800904	429.509
1_V_002	100	95.95	36.33	1.71	62029694	59918303	0.965962	58560332	0.977336	0.751339	682.869
Target_CaseA(3)_C	100	94.92	36.15	2.28	56104374	53853535	0.959881	53607083	0.995424	0.426533	2391.41
Target_CaseB(14)_C	100	93.32	35.85	8.52	117018611	109523520	0.93595	108965586	0.994906	0.613798	3030.61
