# Supplementary material for: Genomic profiling reveals heterogeneous populations of ductal carcinoma in situ of the breast
Source: Commun Biol. 2021 Apr 1;4:438. doi: 10.1038/s42003-021-01959-9 (PMC8016951; doi:10.1038/s42003-021-01959-9)
Supplement: Supplementary file 6 — Supplementary Data 4 [file 42003_2021_1959_MOESM6_ESM.xlsx]

## Sheet: Sheet1
Supplementary Table S7_Sequence stats of Visium cases
	CaseA	CaseB	CaseB
Number of Reads	700133428	1259458106	1171436207
Valid Barcodes	0.973	0.961	0.967
Valid UMIs	1	0.996	0.996
Sequencing Saturation	0.862	0.851	0.93
Q30 Bases in Barcode	0.957	0.955	0.954
Q30 Bases in RNA Read	0.837	0.92	0.92
Q30 Bases in UMI	0.958	0.954	0.952
Reads Mapped to Genome	0.819	0.911	0.872
Reads Mapped Confidently to Genome	0.779	0.859	0.733
Reads Mapped Confidently to Intergenic Regions	0.028	0.026	0.088
Reads Mapped Confidently to Intronic Regions	0.039	0.023	0.177
Reads Mapped Confidently to Exonic Regions	0.711	0.81	0.468
Reads Mapped Confidently to Transcriptome	0.672	0.765	0.439
Reads Mapped Antisense to Gene	0.007	0.008	0.008
Number of Spots Under Tissue	2403	2479	594
Mean Reads per Spot	291358	508051	1972115
Median Genes per Spot	2928	8745	8687
Total Genes Detected	23447	23747	20977
Median UMI Counts per Spot	7469	44987	44586
