# Supplementary material for: Genomic profiling reveals heterogeneous populations of ductal carcinoma in situ of the breast
Source: Commun Biol. 2021 Apr 1;4:438. doi: 10.1038/s42003-021-01959-9 (PMC8016951; doi:10.1038/s42003-021-01959-9)
Supplement: Supplementary file 7 — Supplementary Data 5 [file 42003_2021_1959_MOESM7_ESM.xlsx]

## Sheet: FINAL_GO_CaseA
Supplementary Table S8_Entichment pathway analysis of Visume cases
_MEMBER_GATA	_MEMBER_noGATA	_LogP_GATA	_LogP_noGATA	GO	_PATTERN_	_RANK_	GiniIndex	#GeneInGO	#GeneInGOAndHitList	#GeneInHitList	#TotalGeneInLibrary	%InGO	Category	CategoryID	Description	Enrichment	GeneID	Hits	Log(q-value)	LogP	STDV %InGO	Z-score	EvidenceCutoff	GROUP_ID	FirstInGroupByEnrichment	FirstInGroupByLogP	BestLogPInGroup	BestEnrichmentInGroup	URL
1	0	-29.8125	0	M5930	M10	1	0	200	25	98	24155	25.5102	Hallmark Gene Sets	23	HALLMARK EPITHELIAL MESENCHYMAL TRANSITION	30.8099	374|1277|1278|1290|1292|1293|1301|1303|1462|1490|1634|2192|2335|3685|3956|4060|4313|4853|5654|6387|6424|6678|7058|10631|115908	AREG|COL1A1|COL1A2|COL5A2|COL6A2|COL6A3|COL11A1|COL12A1|VCAN|CCN2|DCN|FBLN1|FN1|ITGAV|LGALS1|LUM|MMP2|NOTCH2|HTRA1|CXCL12|SFRP4|SPARC|THBS2|POSTN|CTHRC1	-27.0769	-29.8125	4.40344	27.0187	0	1	1	1	-29.8125	30.8099
1	0	-3.51481	0	M5942	M10	1	0	144	5	98	24155	5.10204	Hallmark Gene Sets	23	HALLMARK UV RESPONSE DN	8.55832	1277|1278|1290|1301|4853	COL1A1|COL1A2|COL5A2|COL11A1|NOTCH2	-1.73346	-3.51481	2.22273	5.80615	0	3	0	0	-7.36481	21.0409
1	0	-7.02466	0	M5946	M10	1	0	138	8	98	24155	8.16327	Hallmark Gene Sets	23	HALLMARK COAGULATION	14.2887	718|1675|2335|4313|5654|6284|6678|23479	C3|CFD|FN1|MMP2|HTRA1|S100A13|SPARC|ISCU	-4.98803	-7.02466	2.76584	9.99191	0	4	1	1	-7.02466	14.2887
1	0	-6.47064	0	M5944	M10	1	0	36	5	98	24155	5.10204	Hallmark Gene Sets	23	HALLMARK ANGIOGENESIS	34.2333	1290|1462|3685|4060|10631	COL5A2|VCAN|ITGAV|LUM|POSTN	-4.51319	-6.47064	2.22273	12.736	0	5	1	1	-6.47064	34.2333
1	0	-3.77682	0	M5909	M10	1	0	200	6	98	24155	6.12245	Hallmark Gene Sets	23	HALLMARK MYOGENESIS	7.39439	1277|1292|1293|1675|6678|8557	COL1A1|COL6A2|COL6A3|CFD|SPARC|TCAP	-1.94432	-3.77682	2.42176	5.79566	0	6	1	1	-3.77682	7.39439
0	1	0	-2.09251	M5906	M01	1	0	200	7	193	24155	3.62694	Hallmark Gene Sets	23	HALLMARK ESTROGEN RESPONSE EARLY	4.38044	374|2674|4681|6387|8140|23030|27134	アーリーAREG|GFRA1|NBL1|CXCL12|SLC7A5|KDM4B|TJP3	-1.2391	-2.93331	1.34577	4.30826	0	7	1	1	-2.93331	4.38044
1	0	-2.04592	0	M5907	M10	1	0	200	7	193	24155	3.62694	Hallmark Gene Sets	23	HALLMARK ESTROGEN RESPONSE LATE	4.38044	374|4681|5364|6387|7538|8140|27134	れいとAREG|NBL1|PLXNB1|CXCL12|ZFP36|SLC7A5|TJP3	-1.2391	-2.93331	1.34577	4.30826	0	7	0	0	-2.93331	4.38044
1	0	-2.04592	0	M5890	M10	1	0	200	6	193	24155	3.10881	Hallmark Gene Sets	23	HALLMARK TNFA SIGNALING VIA NFKB	3.75466	374|604|1846|2355|7538|8878	AREG|BCL6|DUSP4|FOSL2|ZFP36|SQSTM1	-0.637002	-2.25729	1.24928	3.51073	0	9	1	1	-2.25729	4.92959
1	0	-2.04592	0	M5891	M10	1	0	200	4	98	24155	4.08163	Hallmark Gene Sets	23	HALLMARK HYPOXIA	4.92959	1490|1634|2355|7538	CCN2|DCN|FOSL2|ZFP36	-0.611351	-2.04592	1.99873	3.56165	0	9	0	0	-2.25729	4.92959
0	1	0	-2.09251	M5924	M01	1	0	200	4	95	24155	4.21053	Hallmark Gene Sets	23	HALLMARK MTORC1 SIGNALING	5.08526	8140|8878|10962|27346	SLC7A5|SQSTM1|MLLT11|TMEM97	-0.611351	-2.09251	2.06047	3.6454	0	10	1	1	-2.09251	5.08526
1	0	-2.04592	0	M5905	M10	1	0	200	4	98	24155	4.08163	Hallmark Gene Sets	23	HALLMARK ADIPOGENESIS	4.92959	718|1652|10124|29103	C3|DDT|ARL4A|DNAJC15	-0.611351	-2.04592	1.99873	3.56165	0	11	1	1	-2.04592	4.92959
1	0	-11.863	0	hsa03010	M10	1	0	153	12	98	24155	12.2449	KEGG Pathway	24	Ribosome	19.3317	4736|6134|6135|6144|6154|6193|6204|6206|6207|6217|6232|7311	RPL10A|RPL10|RPL11|RPL21|RPL26|RPS5|RPS10|RPS12|RPS13|RPS16|RPS27|UBA52	-9.42846	-11.863	3.31132	14.5182	0	2	1	1	-11.863	19.3317
1	0	-7.36481	0	hsa04512	M10	1	0	82	7	98	24155	7.14286	KEGG Pathway	24	ECM-receptor interaction	21.0409	1277|1278|1292|1293|2335|3685|7058	COL1A1|COL1A2|COL6A2|COL6A3|FN1|ITGAV|THBS2	-5.10633	-7.36481	2.60154	11.6024	0	3	1	1	-7.36481	21.0409
1	0	-7.08285	0	hsa04974	M10	1	0	90	7	98	24155	7.14286	KEGG Pathway	24	Protein digestion and absorption	19.1706	1277|1278|1290|1292|1293|1301|1303	COL1A1|COL1A2|COL5A2|COL6A2|COL6A3|COL11A1|COL12A1	-4.98803	-7.08285	2.60154	11.0226	0	3	0	0	-7.36481	21.0409
1	0	-4.769	0	hsa04510	M10	1	0	199	7	98	24155	7.14286	KEGG Pathway	24	Focal adhesion	8.67014	1277|1278|1292|1293|2335|3685|7058	COL1A1|COL1A2|COL6A2|COL6A3|FN1|ITGAV|THBS2	-2.8785	-4.769	2.60154	6.93441	0	3	0	0	-7.36481	21.0409
1	0	-3.30727	0	hsa04151	M10	1	0	342	7	98	24155	7.14286	KEGG Pathway	24	PI3K-Akt signaling pathway	5.0449	1277|1278|1292|1293|2335|3685|7058	COL1A1|COL1A2|COL6A2|COL6A3|FN1|ITGAV|THBS2	-1.57167	-3.30727	2.60154	4.80841	0	3	0	0	-7.36481	21.0409
1	0	-3.1463	0	hsa04933	M10	1	0	99	4	98	24155	4.08163	KEGG Pathway	24	AGE-RAGE signaling pathway in diabetic complications	9.95877	1277|1278|2335|4313	COL1A1|COL1A2|FN1|MMP2	-1.4521	-3.1463	1.99873	5.70087	0	3	0	0	-7.36481	21.0409
1	0	-2.15212	0	hsa05146	M10	1	0	96	3	98	24155	3.06122	KEGG Pathway	24	Amoebiasis	7.70249	1277|1278|2335	COL1A1|COL1A2|FN1	-0.611351	-2.15212	1.74014	4.19971	0	3	0	0	-7.36481	21.0409
1	0	-2.84171	0	hsa05205	M10	1	0	203	5	98	24155	5.10204	KEGG Pathway	24	Proteoglycans in cancer	6.07093	1634|2335|3685|4060|4313	DCN|FN1|ITGAV|LUM|MMP2	-1.18529	-2.84171	2.22273	4.63075	0	5	0	0	-6.47064	34.2333
0	1	0	-2.33854	hsa04530	M01	1	0	170	4	95	24155	4.21053	KEGG Pathway	24	Tight junction	5.98266	5522|5609|7846|27134	PPP2R2C|MAP2K7|TUBA1A|TJP3	-0.716888	-2.33854	2.06047	4.09661	0	8	1	1	-2.33854	5.98266

## Sheet: FINAL_GO_CaseB
_MEMBER_Cluster1_48spot	_MEMBER_Cluster2_101spot	_LogP_Cluster1_48spot	_LogP_Cluster2_101spot	GO	_PATTERN_	_RANK_	GiniIndex	#GeneInGO	#GeneInGOAndHitList	#GeneInHitList	#TotalGeneInLibrary	%InGO	Category	CategoryID	Description	Enrichment	GeneID	Hits	Log(q-value)	LogP	STDV %InGO	Z-score	EvidenceCutoff	GROUP_ID	FirstInGroupByEnrichment	FirstInGroupByLogP	BestLogPInGroup	BestEnrichmentInGroup	URL
1	0	-38.4923	0	M5930	M10	1	0	200	30	98	24155	30.6122	Hallmark Gene Sets	23	HALLMARK EPITHELIAL MESENCHYMAL TRANSITION	36.9719	59|633|800|1277|1278|1281|1289|1290|1292|1293|1294|1307|2335|3486|3487|3956|4060|4256|4323|4837|5376|5654|6678|6876|7169|7431|9235|10398|10631|51330	ACTA2|BGN|CALD1|COL1A1|COL1A2|COL3A1|COL5A1|COL5A2|COL6A2|COL6A3|COL7A1|COL16A1|FN1|IGFBP3|IGFBP4|LGALS1|LUM|MGP|MMP14|NNMT|PMP22|HTRA1|SPARC|TAGLN|TPM2|VIM|IL32|MYL9|POSTN|TNFRSF12A	-35.7567	-38.4923	4.6556	32.6038	0	1	1	1	-38.4923	36.9719
1	0	-4.56672	0	M5942	M10	1	0	144	6	98	24155	6.12245	Hallmark Gene Sets	23	HALLMARK UV RESPONSE DN	10.27	302|1277|1278|1281|1290|5376	ANXA2|COL1A1|COL1A2|COL3A1|COL5A2|PMP22	-2.9103	-4.56672	2.42176	7.12101	0	2	0	0	-13.056	30.1253
1	0	-12.4008	0	M5946	M10	1	0	138	12	98	24155	12.2449	Hallmark Gene Sets	23	HALLMARK COAGULATION	21.433	2|710|718|1508|2335|2934|4316|4320|4323|5327|5654|6678	A2M|SERPING1|C3|CTSB|FN1|GSN|MMP7|MMP11|MMP14|PLAT|HTRA1|SPARC	-10.1423	-12.4008	3.31132	15.3638	0	3	1	1	-12.4008	21.433
1	0	-5.79653	0	M5921	M10	1	0	200	8	98	24155	8.16327	Hallmark Gene Sets	23	HALLMARK COMPLEMENT	9.85918	710|718|1508|2335|4057|4323|5327|7077	SERPING1|C3|CTSB|FN1|LTF|MMP14|PLAT|TIMP2	-4.06093	-5.79653	2.76584	8.02967	0	3	0	0	-12.4008	21.433
1	1	-11.7735	-2.12455	M5909	M11	2	0	200	17	191	24155	8.90052	Hallmark Gene Sets	23	HALLMARK MYOGENESIS	10.7496	165|1277|1281|1292|1293|1384|1410|1728|2065|2934|3486|3490|6678|6876|7169|8877|25803	AEBP1|COL1A1|COL3A1|COL6A2|COL6A3|CRAT|CRYAB|NQO1|ERBB3|GSN|IGFBP3|IGFBP7|SPARC|TAGLN|TPM2|SPHK1|SPDEF	-9.89621	-12.3308	2.06039	12.3605	0	4	1	1	-12.3308	10.7496
1	0	-6.50918	0	M5902	M10	1	0	161	8	98	24155	8.16327	Hallmark Gene Sets	23	HALLMARK APOPTOSIS	12.2474	633|2934|3315|4060|5327|7077|10410|51330	BGN|GSN|HSPB1|LUM|PLAT|TIMP2|IFITM3|TNFRSF12A	-4.58014	-6.50918	2.76584	9.13907	0	5	1	1	-6.50918	12.2474
1	0	-6.47064	0	M5944	M10	1	0	36	5	98	24155	5.10204	Hallmark Gene Sets	23	HALLMARK ANGIOGENESIS	34.2333	182|1281|1290|4060|10631	JAG1|COL3A1|COL5A2|LUM|POSTN	-4.58014	-6.47064	2.22273	12.736	0	6	1	1	-6.47064	34.2333
0	1	0	-5.97019	M5906	M01	1	0	200	8	93	24155	8.60215	Hallmark Gene Sets	23	HALLMARK ESTROGEN RESPONSE EARLY	10.3892	18|2288|3875|5979|7033|11098|22996|79083	あーりーABAT|FKBP4|KRT18|RET|TFF3|PRSS23|TTC39A|MLPH	-4.13768	-5.97019	2.90757	8.2893	0	7	1	1	-5.97019	10.3892
0	1	0	-3.90215	M5907	M01	1	0	200	9	191	24155	4.71204	Hallmark Gene Sets	23	HALLMARK ESTROGEN RESPONSE LATE	5.69097	2288|3487|4057|4192|5979|7033|11098|27075|51181	れいとFKBP4|IGFBP4|LTF|MDK|RET|TFF3|PRSS23|TSPAN13|DCXR	-2.79845	-4.49266	1.53323	5.94718	0	7	0	0	-5.97019	10.3892
1	0	-3.77682	0	M5891	M10	1	0	200	9	191	24155	4.71204	Hallmark Gene Sets	23	HALLMARK HYPOXIA	5.69097	302|633|1289|3486|4502|7163|8991|26355|112464	ANXA2|BGN|COL5A1|IGFBP3|MT2A|TPD52|SELENBP1|FAM162A|CAVIN3	-2.79845	-4.49266	1.53323	5.94718	0	8	1	1	-4.49266	5.69097
1	0	-3.77682	0	M5915	M10	1	0	200	6	98	24155	6.12245	Hallmark Gene Sets	23	HALLMARK APICAL JUNCTION	7.39439	1307|1308|3914|4192|4267|10398	COL16A1|COL17A1|LAMB3|MDK|CD99|MYL9	-2.24535	-3.77682	2.42176	5.79566	0	10	1	1	-3.77682	7.39439
0	1	0	-3.19922	M5908	M01	1	0	101	4	93	24155	4.30108	Hallmark Gene Sets	23	HALLMARK ANDROGEN RESPONSE	10.2864	563|658|7163|25803	AZGP1|BMPR1B|TPD52|SPDEF	-1.78584	-3.19922	2.10378	5.81412	0	12	1	1	-3.19922	10.2864
0	1	0	-2.13206	M5893	M01	1	0	199	4	93	24155	4.30108	Hallmark Gene Sets	23	HALLMARK MITOTIC SPINDLE	5.22073	2017|7430|10276|134549	CTTN|EZR|NET1|SHROOM1	-0.968731	-2.13206	2.10378	3.71687	0	13	0	0	-3.02552	9.19752
0	1	0	-2.12455	M5939	M01	1	0	200	7	191	24155	3.66492	Hallmark Gene Sets	23	HALLMARK P53 PATHWAY	4.42631	18|2872|3872|8877|23612|26355|51181	ABAT|MKNK2|KRT17|SPHK1|PHLDA3|FAM162A|DCXR	-1.56566	-2.95949	1.35959	4.34385	0	15	1	1	-2.95949	4.42631
1	0	-2.87023	0	M5953	M10	1	0	200	7	191	24155	3.66492	Hallmark Gene Sets	23	HALLMARK KRAS SIGNALING UP	4.42631	3486|4320|5327|8404|10457|10912|27075	IGFBP3|MMP11|PLAT|SPARCL1|GPNMB|GADD45G|TSPAN13	-1.56566	-2.95949	1.35959	4.34385	0	16	1	1	-2.95949	4.42631
0	1	0	-2.2149	M5910	M01	1	0	96	3	93	24155	3.22581	Hallmark Gene Sets	23	HALLMARK PROTEIN SECRETION	8.1166	375|3875|7163	ARF1|KRT18|TPD52	-0.995206	-2.2149	1.83213	4.3435	0	19	1	1	-2.2149	8.1166
0	1	0	-2.12455	M5926	M01	1	0	200	4	93	24155	4.30108	Hallmark Gene Sets	23	HALLMARK MYC TARGETS V1	5.19462	3181|3183|3192|6426	HNRNPA2B1|HNRNPC|HNRNPU|SRSF1	-0.968731	-2.12455	2.10378	3.70322	0	20	1	1	-2.12455	5.19462
1	0	-2.04592	0	M5913	M10	1	0	200	4	98	24155	4.08163	Hallmark Gene Sets	23	HALLMARK INTERFERON GAMMA RESPONSE	4.92959	710|3105|4502|10410	SERPING1|HLA-A|MT2A|IFITM3	-0.912381	-2.04592	1.99873	3.56165	0	21	1	1	-2.04592	4.92959
1	0	-13.056	0	hsa04974	M10	1	0	90	11	98	24155	11.2245	KEGG Pathway	24	Protein digestion and absorption	30.1253	1277|1278|1281|1289|1290|1291|1292|1293|1294|1308|80781	COL1A1|COL1A2|COL3A1|COL5A1|COL5A2|COL6A1|COL6A2|COL6A3|COL7A1|COL17A1|COL18A1	-10.6214	-13.056	3.18872	17.6679	0	2	1	1	-13.056	30.1253
1	0	-8.8158	0	hsa04512	M10	1	0	82	8	98	24155	8.16327	KEGG Pathway	24	ECM-receptor interaction	24.0468	1277|1278|1291|1292|1293|2335|3339|3914	COL1A1|COL1A2|COL6A1|COL6A2|COL6A3|FN1|HSPG2|LAMB3	-6.77917	-8.8158	2.76584	13.3426	0	2	0	0	-13.056	30.1253
1	0	-5.81282	0	hsa04510	M10	1	0	199	8	98	24155	8.16327	KEGG Pathway	24	Focal adhesion	9.90873	1277|1278|1291|1292|1293|2335|3914|10398	COL1A1|COL1A2|COL6A1|COL6A2|COL6A3|FN1|LAMB3|MYL9	-4.06093	-5.81282	2.76584	8.05419	0	2	0	0	-13.056	30.1253
1	0	-5.57872	0	hsa05146	M10	1	0	96	6	98	24155	6.12245	KEGG Pathway	24	Amoebiasis	15.405	1277|1278|1281|2335|3315|3914	COL1A1|COL1A2|COL3A1|FN1|HSPB1|LAMB3	-3.88451	-5.57872	2.42176	9.02602	0	2	0	0	-13.056	30.1253
1	0	-3.30727	0	hsa04151	M10	1	0	342	7	98	24155	7.14286	KEGG Pathway	24	PI3K-Akt signaling pathway	5.0449	1277|1278|1291|1292|1293|2335|3914	COL1A1|COL1A2|COL6A1|COL6A2|COL6A3|FN1|LAMB3	-1.85042	-3.30727	2.60154	4.80841	0	2	0	0	-13.056	30.1253
1	0	-3.1463	0	hsa04933	M10	1	0	99	4	98	24155	4.08163	KEGG Pathway	24	AGE-RAGE signaling pathway in diabetic complications	9.95877	1277|1278|1281|2335	COL1A1|COL1A2|COL3A1|FN1	-1.75313	-3.1463	1.99873	5.70087	0	2	0	0	-13.056	30.1253
1	0	-3.51832	0	hsa04610	M10	1	0	79	4	98	24155	4.08163	KEGG Pathway	24	Complement and coagulation cascades	12.48	2|710|718|5327	A2M|SERPING1|C3|PLAT	-2.038	-3.51832	1.99873	6.52303	0	3	0	0	-12.4008	21.433
1	0	-2.43484	0	hsa05133	M10	1	0	76	4	191	24155	2.09424	KEGG Pathway	24	Pertussis	6.6561	710|718|810|51806	SERPING1|C3|CALML3|CALML5	-1.18534	-2.50597	1.0361	4.40896	0	3	0	0	-12.4008	21.433
1	0	-3.86671	0	hsa04270	M10	1	0	121	5	98	24155	5.10204	KEGG Pathway	24	Vascular smooth muscle contraction	10.1851	59|800|810|4637|10398	ACTA2|CALD1|CALML3|MYL6|MYL9	-2.27724	-3.86671	2.22273	6.46473	0	9	1	1	-3.86671	10.1851
1	0	-3.60026	0	hsa04371	M10	1	0	138	5	98	24155	5.10204	KEGG Pathway	24	Apelin signaling pathway	8.93042	59|182|810|5327|8877	ACTA2|JAG1|CALML3|PLAT|SPHK1	-2.09511	-3.60026	2.22273	5.96298	0	9	0	0	-3.86671	10.1851
0	1	0	-3.2486	hsa04915	M01	1	0	98	4	93	24155	4.30108	KEGG Pathway	24	Estrogen signaling pathway	10.6013	2099|2288|51806|148327	ESR1|FKBP4|CALML5|CREB3L4	-1.81403	-3.2486	2.10378	5.92095	0	11	1	1	-3.2486	10.6013
0	1	0	-2.63629	hsa05031	M01	1	0	68	4	191	24155	2.09424	KEGG Pathway	24	Amphetamine addiction	7.43917	810|51806|84152|148327	CALML3|CALML5|PPP1R1B|CREB3L4	-1.32673	-2.68212	1.0361	4.74706	0	11	0	0	-3.2486	10.6013
0	1	0	-2.51522	hsa04971	M01	1	0	75	4	191	24155	2.09424	KEGG Pathway	24	Gastric acid secretion	6.74485	481|810|7430|51806	ATP1B1|CALML3|EZR|CALML5	-1.18914	-2.5268	1.0361	4.44849	0	11	0	0	-3.2486	10.6013
0	1	0	-2.13962	hsa04024	M01	1	0	198	6	191	24155	3.14136	KEGG Pathway	24	cAMP signaling pathway	3.8323	481|810|10398|51806|84152|148327	ATP1B1|CALML3|MYL9|CALML5|PPP1R1B|CREB3L4	-1.01144	-2.29988	1.26215	3.57263	0	11	0	0	-3.2486	10.6013
0	1	0	-2.28386	hsa05034	M01	1	0	180	4	93	24155	4.30108	KEGG Pathway	24	Alcoholism	5.7718	3020|51806|84152|148327	H3-3A|CALML5|PPP1R1B|CREB3L4	-1.03963	-2.28386	2.10378	3.99493	0	11	0	0	-3.2486	10.6013
0	1	0	-2.90173	hsa05130	M01	1	0	55	4	191	24155	2.09424	KEGG Pathway	24	Pathogenic Escherichia coli infection	9.19752	2017|3875|7430|7846	CTTN|KRT18|EZR|TUBA1A	-1.56566	-3.02552	1.0361	5.43359	0	13	1	1	-3.02552	9.19752
0	1	0	-2.10226	hsa05205	M01	1	0	203	7	191	24155	3.66492	KEGG Pathway	24	Proteoglycans in cancer	4.3609	2017|2065|2099|2335|3339|4060|7430	CTTN|ERBB3|ESR1|FN1|HSPG2|LUM|EZR	-1.54824	-2.92211	1.35959	4.29303	0	13	0	0	-3.02552	9.19752
0	1	0	-2.65174	hsa05418	M01	1	0	142	6	191	24155	3.14136	KEGG Pathway	24	Fluid shear stress and atherosclerosis	5.34363	658|810|1728|2947|5327|51806	BMPR1B|CALML3|NQO1|GSTM3|PLAT|CALML5	-1.56566	-3.0223	1.26215	4.63453	0	14	1	1	-3.0223	5.34363
0	1	0	-2.53174	hsa04918	M01	1	0	74	3	93	24155	3.22581	KEGG Pathway	24	Thyroid hormone synthesis	10.5296	481|4036|148327	ATP1B1|LRP2|CREB3L4	-1.22751	-2.53174	1.83213	5.10417	0	17	1	1	-2.53174	10.5296
1	0	-2.44273	0	hsa04145	M10	1	0	154	4	98	24155	4.08163	KEGG Pathway	24	Phagosome	6.40207	718|3105|7846|9902	C3|HLA-A|TUBA1A|MRC2	-1.17636	-2.44273	1.99873	4.29232	0	18	1	1	-2.44273	6.40207
1	0	-2.21229	0	hsa05152	M10	1	0	179	4	98	24155	4.08163	KEGG Pathway	24	Tuberculosis	5.50792	718|810|8877|9902	C3|CALML3|SPHK1|MRC2	-0.995206	-2.21229	1.99873	3.86368	0	18	0	0	-2.44273	6.40207

## Sheet: FINAL_GO_CaseC
_MEMBER_module1	_MEMBER_module2	_LogP_module1	_LogP_module2	GO	_PATTERN_	_RANK_	GiniIndex	#GeneInGO	#GeneInGOAndHitList	#GeneInHitList	#TotalGeneInLibrary	%InGO	Category	CategoryID	Description	Enrichment	GeneID	Hits	Log(q-value)	LogP	STDV %InGO	Z-score	EvidenceCutoff	GROUP_ID	FirstInGroupByEnrichment	FirstInGroupByLogP	BestLogPInGroup	BestEnrichmentInGroup	URL
0	1	0	-21.8811	M5913	M01	1	0	200	12	16	24155	75	Hallmark Gene Sets	23	HALLMARK INTERFERON GAMMA RESPONSE	90.5812	684|3434|3665|4599|6398|6772|8638|9246|9636|55008|57674|80830	BST2|IFIT1|IRF7|MX1|SECTM1|STAT1|OASL|UBE2L6|ISG15|HERC6|RNF213|APOL6	-19.1455	-21.8811	10.8253	32.7513	0	1	1	1	-21.8811	124.51
0	1	0	-15.1999	M5911	M01	1	0	97	8	16	24155	50	Hallmark Gene Sets	23	HALLMARK INTERFERON ALPHA RESPONSE	124.51	684|3665|4599|8638|9246|9636|55008|83666	BST2|IRF7|MX1|OASL|UBE2L6|ISG15|HERC6|PARP9	-12.7654	-15.1999	12.5	31.3801	0	1	0	0	-21.8811	124.51
1	0	-5.61632	0	M5890	M10	1	0	200	6	47	24155	12.766	Hallmark Gene Sets	23	HALLMARK TNFA SIGNALING VIA NFKB	15.4181	602|2150|2353|7832|9592|10221	BCL3|F2RL1|FOS|BTG2|IER2|TRIB1	-3.35784	-5.61632	4.86767	9.04039	0	2	1	1	-5.61632	15.4181
1	0	-2.15878	0	M5953	M10	1	0	200	3	47	24155	6.38298	Hallmark Gene Sets	23	HALLMARK KRAS SIGNALING UP	7.70904	2150|7166|10221	F2RL1|TPH1|TRIB1	-0.747872	-2.15878	3.56566	4.20669	0	2	0	0	-5.61632	15.4181
0	1	0	-4.08143	hsa05160	M01	1	0	131	3	16	24155	18.75	KEGG Pathway	24	Hepatitis C	34.573	3434|3665|6772	IFIT1|IRF7|STAT1	-2.0156	-4.08143	9.75781	9.91969	0	3	1	1	-4.08143	34.573
0	1	0	-4.05223	hsa05162	M01	1	0	134	3	16	24155	18.75	KEGG Pathway	24	Measles	33.799	3665|4599|6772	IRF7|MX1|STAT1	-2.0156	-4.05223	9.75781	9.80194	0	3	0	0	-4.08143	34.573
0	1	0	-3.72403	hsa05164	M01	1	0	173	3	16	24155	18.75	KEGG Pathway	24	Influenza A	26.1796	3665|4599|6772	IRF7|MX1|STAT1	-1.76659	-3.72403	9.75781	8.55703	0	3	0	0	-4.08143	34.573
0	1	0	-3.63827	hsa05168	M01	1	0	185	3	16	24155	18.75	KEGG Pathway	24	Herpes simplex infection	24.4814	3434|3665|6772	IFIT1|IRF7|STAT1	-1.74777	-3.63827	9.75781	8.25413	0	3	0	0	-4.08143	34.573
1	0	-2.15878	0	M5932	M10	1	0	200	5	63	24155	7.93651	Hallmark Gene Sets	23	HALLMARK INFLAMMATORY RESPONSE	9.58532	196|684|3665|7832|8671	AHR|BST2|IRF7|BTG2|SLC4A4	-1.62043	-3.75397	3.40556	6.2345	0	4	1	1	-3.75397	9.58532
1	0	-3.22697	0	hsa04024	M10	1	0	198	4	47	24155	8.51064	KEGG Pathway	24	cAMP signaling pathway	10.3825	481|2353|7434|10451	ATP1B1|FOS|VIPR2|VAV3	-1.47501	-3.22697	4.07022	5.85329	0	5	1	1	-3.22697	10.3825
1	0	-3.21061	0	M5906	M10	1	0	200	4	47	24155	8.51064	Hallmark Gene Sets	23	HALLMARK ESTROGEN RESPONSE EARLY	10.2787	1999|2353|4582|6505	ELF3|FOS|MUC1|SLC1A1	-1.47501	-3.21061	4.07022	5.81792	0	6	1	1	-3.21061	10.2787
1	0	-3.21061	0	M5939	M10	1	0	200	4	47	24155	8.51064	Hallmark Gene Sets	23	HALLMARK P53 PATHWAY	10.2787	2353|6281|6382|7832	FOS|S100A10|SDC1|BTG2	-1.47501	-3.21061	4.07022	5.81792	0	7	1	1	-3.21061	15.7327
1	0	-3.03503	0	hsa04915	M10	1	0	98	3	47	24155	6.38298	KEGG Pathway	24	Estrogen signaling pathway	15.7327	2353|3306|23236	FOS|HSPA2|PLCB1	-1.37862	-3.03503	3.56566	6.45266	0	7	0	0	-3.21061	15.7327
1	0	-2.44298	0	M5941	M10	1	0	158	3	47	24155	6.38298	Hallmark Gene Sets	23	HALLMARK UV RESPONSE UP	9.75828	2353|3306|7832	FOS|HSPA2|BTG2	-0.937831	-2.44298	3.56566	4.87677	0	7	0	0	-3.21061	15.7327
1	0	-3.061	0	hsa04972	M10	1	0	96	3	47	24155	6.38298	KEGG Pathway	24	Pancreatic secretion	16.0605	481|8671|23236	ATP1B1|SLC4A4|PLCB1	-1.37862	-3.061	3.56566	6.52829	0	8	1	1	-3.061	16.0605
1	0	-2.99712	0	hsa04916	M10	1	0	101	3	47	24155	6.38298	KEGG Pathway	24	Melanogenesis	15.2654	7474|7481|23236	WNT5A|WNT11|PLCB1	-1.37546	-2.99712	3.56566	6.34329	0	9	1	1	-2.99712	15.2654
1	0	-2.56499	0	hsa04310	M10	1	0	143	3	47	24155	6.38298	KEGG Pathway	24	Wnt signaling pathway	10.7819	7474|7481|23236	WNT5A|WNT11|PLCB1	-0.99693	-2.56499	3.56566	5.18011	0	9	0	0	-2.99712	15.2654
1	0	-2.55644	0	hsa05224	M10	1	0	144	3	47	24155	6.38298	KEGG Pathway	24	Breast cancer	10.707	2353|7474|7481	FOS|WNT5A|WNT11	-0.99693	-2.55644	3.56566	5.15851	0	9	0	0	-2.99712	15.2654
1	0	-2.47425	0	hsa04390	M10	1	0	154	3	47	24155	6.38298	KEGG Pathway	24	Hippo signaling pathway	10.0117	7474|7481|122786	WNT5A|WNT11|FRMD6	-0.942775	-2.47425	3.56566	4.95356	0	9	0	0	-2.99712	15.2654
1	0	-2.14154	0	hsa05200	M10	1	0	395	5	63	24155	7.93651	KEGG Pathway	24	Pathways in cancer	4.85333	2353|6772|7474|7481|23236	FOS|STAT1|WNT5A|WNT11|PLCB1	-0.874117	-2.43362	3.40556	3.94857	0	9	0	0	-2.99712	15.2654
1	0	-2.14105	0	hsa05205	M10	1	0	203	3	47	24155	6.38298	KEGG Pathway	24	Proteoglycans in cancer	7.59512	6382|7474|7481	SDC1|WNT5A|WNT11	-0.747872	-2.14105	3.56566	4.16641	0	9	0	0	-2.99712	15.2654
1	0	-2.15878	0	M5937	M10	1	0	200	3	47	24155	6.38298	Hallmark Gene Sets	23	HALLMARK GLYCOLYSIS	7.70904	1999|3939|6382	ELF3|LDHA|SDC1	-0.747872	-2.15878	3.56566	4.20669	0	10	1	1	-2.15878	7.70904
