# Supplementary material for: Genomic profiling reveals heterogeneous populations of ductal carcinoma in situ of the breast
Source: Commun Biol. 2021 Apr 1;4:438. doi: 10.1038/s42003-021-01959-9 (PMC8016951; doi:10.1038/s42003-021-01959-9)
Supplement: Supplementary file 8 — Supplementary Data 6 [file 42003_2021_1959_MOESM8_ESM.xlsx]

## Sheet: Network.property
Supplementary Table S9_Weighted gene co-expression network analysis (WGCNA) of CaseC
	degree	strength	closeness	between	page.rank	module
LRRC4C	5	0.594395	4.30724e-06	0	0.00372232	1
CD24	5	0.633579	4.30717e-06	0.0003898	0.00552642	1
TCN1	14	1.74204	4.30725e-06	0.000101348	0.00876864	1
F2RL1	3	0.315851	4.30722e-06	0	0.00251909	1
WNT11	46	6.3302	4.30731e-06	0.00193341	0.0356356	1
SHISA2	7	0.881722	4.30724e-06	0	0.00564252	1
PLCB1	5	0.571569	4.30724e-06	0	0.00363149	1
TPH1	10	1.36547	4.30724e-06	0	0.00701107	1
SLC4A4	27	3.43502	4.30727e-06	0.000756211	0.0168228	1
VIPR2	11	1.39693	4.30724e-06	0	0.00713011	1
SLC1A1	2	0.214296	4.30722e-06	0	0.00208456	1
FOS	23	2.92707	4.30726e-06	0.000327432	0.0142155	1
TCIM	33	4.3011	4.30728e-06	0.000732823	0.0216832	1
SNX22	1	0.102833	4.30722e-06	0	0.00157042	1
ATP1B1	44	5.98211	4.3073e-06	0.00108364	0.0324805	1
SDC1	1	0.108196	4.30708e-06	0	0.00188054	1
TMC5	8	0.968695	4.30725e-06	4.6776e-05	0.00544224	1
LINC02009	6	0.665427	4.30724e-06	0	0.00402112	1
HSPA2	3	0.329583	4.30723e-06	0	0.00258603	1
CLDN4	8	0.967865	4.30725e-06	0.000615884	0.00593517	1
ASRGL1	5	0.560158	4.30725e-06	0	0.0035675	1
TACSTD2	12	1.41771	4.30726e-06	0.000514536	0.00916752	1
S100P	3	0.353411	4.30722e-06	0	0.00268642	1
RARRES3	7	0.825268	4.30725e-06	0	0.00468534	1
RAB3IP	3	0.348003	4.30723e-06	0	0.00266637	1
ELF3	8	0.949178	4.30725e-06	1.5592e-05	0.00534641	1
NTN4	24	2.95212	4.30727e-06	0.000701639	0.0147708	1
NABP1	1	0.103747	4.30722e-06	0	0.0015748	1
DUSP10	1	0.107722	4.30721e-06	0	0.00157551	1
TRIB1	9	1.12875	4.30725e-06	4.6776e-05	0.00613289	1
BTG2	9	1.11666	4.30725e-06	0	0.0059125	1
S100A10	8	0.962992	4.30725e-06	0	0.00621739	1
WNT5A	4	0.429634	4.30724e-06	0	0.00300446	1
CLEC3A	19	2.46437	4.30724e-06	0.000202696	0.012102	1
LTF	37	4.84476	4.30729e-06	0.00141107	0.0245559	1
FGD3	3	0.31825	4.30724e-06	0	0.00252891	1
AC100801.1	13	1.66926	4.30724e-06	3.1184e-05	0.00831492	1
SLC40A1	14	1.73376	4.30725e-06	5.4572e-05	0.00861176	1
FRMD6	2	0.213958	4.30722e-06	0	0.00208394	1
BCL3	3	0.3309	4.30723e-06	0	0.00259342	1
IER2	6	0.64288	4.30724e-06	0	0.00388641	1
CRABP2	1	0.107144	4.30716e-06	0	0.00166728	1
NEAT1	8	0.917888	4.30724e-06	0	0.0050821	1
MUC1	18	2.19572	4.30726e-06	0.000171512	0.0107998	1
AHR	6	0.723705	4.30724e-06	0	0.00428093	1
SSFA2	5	0.541166	4.30724e-06	0	0.00348471	1
LDHA	5	0.630335	4.30724e-06	0	0.00388108	1
VAV3	1	0.100961	4.30722e-06	0	0.00156146	1
AGR3	10	1.25948	4.30724e-06	0	0.00653662	1
ASPH	3	0.365618	4.30722e-06	0	0.00274978	1
FTH1	10	1.20529	4.30725e-06	0	0.00630444	1
CXCL11	7	1.2576	4.01729e-06	0	0.00484566	2
OASL	7	1.6172	4.01728e-06	0	0.00592224	2
SECTM1	7	1.10191	4.0173e-06	0	0.00437855	2
MX1	16	4.25089	4.01728e-06	0	0.0146632	2
IFIT1	16	3.51365	4.01729e-06	0	0.0122626	2
ISG15	17	4.43283	4.01728e-06	0.000124736	0.0160421	2
HERC6	15	2.89289	4.0173e-06	0.000132532	0.0101721	2
IFI6	13	2.29737	4.0173e-06	0.00015592	0.00820973	2
UBE2L6	7	1.05036	4.0173e-06	0	0.00422497	2
STAT1	16	3.26902	4.01729e-06	4.6776e-05	0.0114626	2
BST2	16	3.23265	4.0173e-06	4.6776e-05	0.0113662	2
IRF7	7	1.11243	4.0173e-06	7.79599e-06	0.00440929	2
TYMP	7	1.37228	4.01729e-06	0	0.00519061	2
APOL6	6	0.893881	4.01729e-06	7.79599e-06	0.00375125	2
PARP9	6	0.984378	4.01729e-06	0	0.00402109	2
RNF213	5	0.649879	4.01729e-06	0.000109144	0.00302199	2
PARP10	1	0.101392	4.01726e-06	0	0.00139025	2
PSME2	7	0.998288	4.0173e-06	7.01639e-05	0.00406879	2
ANKRD30B	2	0.221816	3.91352e-06	7.79599e-06	0.00456167	3
POTEC	2	0.226631	3.91352e-06	0	0.00463721	3
ANKRD30A	4	0.588621	3.91352e-06	2.3388e-05	0.0108792	3
MALAT1	4	0.598657	3.91352e-06	0	0.0110553	3
AKAP9	2	0.237764	3.91352e-06	0	0.00481203	3
MARCH11	0	0	3.88265e-06	0	0.00107836	4
LINC01876	0	0	3.88265e-06	0	0.00107836	5
CDH3	0	0	3.88265e-06	0	0.00107836	6
LINC01133	0	0	3.88265e-06	0	0.00107836	7
AC062029.1	0	0	3.88265e-06	0	0.00107836	8
TMEM210	0	0	3.88265e-06	0	0.00107836	9
NPAS3	0	0	3.88265e-06	0	0.00107836	10
TRIM9	0	0	3.88265e-06	0	0.00107836	11
AC007405.3	0	0	3.88265e-06	0	0.00107836	12
ETV7	0	0	3.88265e-06	0	0.00107836	13
SYT9	0	0	3.88265e-06	0	0.00107836	14
AC022007.1	0	0	3.88265e-06	0	0.00107836	15
NKX6-1	0	0	3.88265e-06	0	0.00107836	16
ZNF628	0	0	3.88265e-06	0	0.00107836	17
CCL3	0	0	3.88265e-06	0	0.00107836	18
CACNG4	0	0	3.88265e-06	0	0.00107836	19
ZNF337-AS1	0	0	3.88265e-06	0	0.00107836	20
PCSK6	0	0	3.88265e-06	0	0.00107836	21
LYPD6B	0	0	3.88265e-06	0	0.00107836	22
AC010329.1	0	0	3.88265e-06	0	0.00107836	23
SLC11A1	0	0	3.88265e-06	0	0.00107836	24
RBBP8NL	0	0	3.88265e-06	0	0.00107836	25
PAPLN	0	0	3.88265e-06	0	0.00107836	26
ZNF354A	0	0	3.88265e-06	0	0.00107836	27
MUC16	0	0	3.88265e-06	0	0.00107836	28
LAD1	0	0	3.88265e-06	0	0.00107836	29
EXTL1	0	0	3.88265e-06	0	0.00107836	30
AC020659.1	0	0	3.88265e-06	0	0.00107836	31
AC245297.2	0	0	3.88265e-06	0	0.00107836	32
LRRC37A3	0	0	3.88265e-06	0	0.00107836	33
NFKBIZ	0	0	3.88265e-06	0	0.00107836	34
SPP1	0	0	3.88265e-06	0	0.00107836	35
SLC29A2	0	0	3.88265e-06	0	0.00107836	36
ADCY2	0	0	3.88265e-06	0	0.00107836	37
RASSF10	0	0	3.88265e-06	0	0.00107836	38
DNAH7	0	0	3.88265e-06	0	0.00107836	39
LINC00662	0	0	3.88265e-06	0	0.00107836	40
ESRRG	0	0	3.88265e-06	0	0.00107836	41
IQCN	0	0	3.88265e-06	0	0.00107836	42
C2orf92	0	0	3.88265e-06	0	0.00107836	43
FAAH2	0	0	3.88265e-06	0	0.00107836	44
FAM198B-AS1	0	0	3.88265e-06	0	0.00107836	45
EDN2	0	0	3.88265e-06	0	0.00107836	46
ANXA9	0	0	3.88265e-06	0	0.00107836	47
PLEKHG4B	0	0	3.88265e-06	0	0.00107836	48
SCD	0	0	3.88265e-06	0	0.00107836	49
ZBTB5	0	0	3.88265e-06	0	0.00107836	50
AC092683.1	0	0	3.88265e-06	0	0.00107836	51
IGSF9	0	0	3.88265e-06	0	0.00107836	52
NUBP1	0	0	3.88265e-06	0	0.00107836	53
GRAMD2A	0	0	3.88265e-06	0	0.00107836	54
CYP21A2	0	0	3.88265e-06	0	0.00107836	55
BLNK	0	0	3.88265e-06	0	0.00107836	56
PLEKHN1	0	0	3.88265e-06	0	0.00107836	57
CCDC191	0	0	3.88265e-06	0	0.00107836	58
TMEM216	0	0	3.88265e-06	0	0.00107836	59
STRADA	0	0	3.88265e-06	0	0.00107836	60
MYRFL	0	0	3.88265e-06	0	0.00107836	61
TATDN3	0	0	3.88265e-06	0	0.00107836	62
NUPR2	0	0	3.88265e-06	0	0.00107836	63
PVT1	0	0	3.88265e-06	0	0.00107836	64
HPX	0	0	3.88265e-06	0	0.00107836	65
AC020978.5	0	0	3.88265e-06	0	0.00107836	66
MESP1	0	0	3.88265e-06	0	0.00107836	67
CTBP1-DT	0	0	3.88265e-06	0	0.00107836	68
FBXO41	0	0	3.88265e-06	0	0.00107836	69
GCA	0	0	3.88265e-06	0	0.00107836	70
HEXDC	0	0	3.88265e-06	0	0.00107836	71
RRS1	0	0	3.88265e-06	0	0.00107836	72
RNF207	0	0	3.88265e-06	0	0.00107836	73
SREBF1	0	0	3.88265e-06	0	0.00107836	74
AC093904.4	0	0	3.88265e-06	0	0.00107836	75
ALDH3B2	0	0	3.88265e-06	0	0.00107836	76
CES4A	0	0	3.88265e-06	0	0.00107836	77
OSMR	0	0	3.88265e-06	0	0.00107836	78
KLF4	0	0	3.88265e-06	0	0.00107836	79
LMLN	0	0	3.88265e-06	0	0.00107836	80
SCNN1A	0	0	3.88265e-06	0	0.00107836	81
HDDC3	0	0	3.88265e-06	0	0.00107836	82
CGN	0	0	3.88265e-06	0	0.00107836	83
ACYP1	0	0	3.88265e-06	0	0.00107836	84
C10orf82	0	0	3.88265e-06	0	0.00107836	85
LDLR	0	0	3.88265e-06	0	0.00107836	86
CAPRIN2	0	0	3.88265e-06	0	0.00107836	87
AC126755.2	0	0	3.88265e-06	0	0.00107836	88
PTK2B	0	0	3.88265e-06	0	0.00107836	89
AC245060.5	0	0	3.88265e-06	0	0.00107836	90
GRHL1	0	0	3.88265e-06	0	0.00107836	91
FAM110C	0	0	3.88265e-06	0	0.00107836	92
HSPA1B	0	0	3.88265e-06	0	0.00107836	93
AC239800.3	0	0	3.88265e-06	0	0.00107836	94
CAPG	0	0	3.88265e-06	0	0.00107836	95
C19orf33	0	0	3.88265e-06	0	0.00107836	96
SERGEF	0	0	3.88265e-06	0	0.00107836	97
FGFRL1	0	0	3.88265e-06	0	0.00107836	98
MYO5B	0	0	3.88265e-06	0	0.00107836	99
CPT1B	0	0	3.88265e-06	0	0.00107836	100
KMT5C	0	0	3.88265e-06	0	0.00107836	101
RAB27B	0	0	3.88265e-06	0	0.00107836	102
FZD3	0	0	3.88265e-06	0	0.00107836	103
EXD3	0	0	3.88265e-06	0	0.00107836	104
LMTK3	0	0	3.88265e-06	0	0.00107836	105
WDR90	0	0	3.88265e-06	0	0.00107836	106
OLMALINC	0	0	3.88265e-06	0	0.00107836	107
CLN5	0	0	3.88265e-06	0	0.00107836	108
ANO9	0	0	3.88265e-06	0	0.00107836	109
LIPH	0	0	3.88265e-06	0	0.00107836	110
MTHFS	0	0	3.88265e-06	0	0.00107836	111
MBP	0	0	3.88265e-06	0	0.00107836	112
CCL28	0	0	3.88265e-06	0	0.00107836	113
MS4A14	0	0	3.88265e-06	0	0.00107836	114
ATP9A	0	0	3.88265e-06	0	0.00107836	115
CFB	0	0	3.88265e-06	0	0.00107836	116
TRPM2-AS	0	0	3.88265e-06	0	0.00107836	117
ABHD11	0	0	3.88265e-06	0	0.00107836	118
CRB3	0	0	3.88265e-06	0	0.00107836	119
ITGB6	0	0	3.88265e-06	0	0.00107836	120
GOLGA8B	0	0	3.88265e-06	0	0.00107836	121
C20orf96	0	0	3.88265e-06	0	0.00107836	122
TFRC	0	0	3.88265e-06	0	0.00107836	123
GABPB1-AS1	0	0	3.88265e-06	0	0.00107836	124
MMP17	0	0	3.88265e-06	0	0.00107836	125
SURF2	0	0	3.88265e-06	0	0.00107836	126
THNSL2	0	0	3.88265e-06	0	0.00107836	127
KLHL17	0	0	3.88265e-06	0	0.00107836	128
ODF3B	0	0	3.88265e-06	0	0.00107836	129
TDRD3	0	0	3.88265e-06	0	0.00107836	130
GPD1L	0	0	3.88265e-06	0	0.00107836	131
SCMH1	0	0	3.88265e-06	0	0.00107836	132
EGLN3	0	0	3.88265e-06	0	0.00107836	133
ACAD9	0	0	3.88265e-06	0	0.00107836	134
OMA1	0	0	3.88265e-06	0	0.00107836	135
SYNE4	0	0	3.88265e-06	0	0.00107836	136
UBXN11	0	0	3.88265e-06	0	0.00107836	137
MIR29B2CHG	0	0	3.88265e-06	0	0.00107836	138
DPCD	0	0	3.88265e-06	0	0.00107836	139
PTPN3	0	0	3.88265e-06	0	0.00107836	140
PYGL	0	0	3.88265e-06	0	0.00107836	141
LINC01001	0	0	3.88265e-06	0	0.00107836	142
STK32B	0	0	3.88265e-06	0	0.00107836	143
OBSL1	0	0	3.88265e-06	0	0.00107836	144
NUDT16L1	0	0	3.88265e-06	0	0.00107836	145
PCP2	0	0	3.88265e-06	0	0.00107836	146
KAZN	0	0	3.88265e-06	0	0.00107836	147
SLC25A10	0	0	3.88265e-06	0	0.00107836	148
CDK11B	0	0	3.88265e-06	0	0.00107836	149
THBS3	0	0	3.88265e-06	0	0.00107836	150
CLEC2D	0	0	3.88265e-06	0	0.00107836	151
HDHD3	0	0	3.88265e-06	0	0.00107836	152
GATA3-AS1	0	0	3.88265e-06	0	0.00107836	153
MBOAT2	0	0	3.88265e-06	0	0.00107836	154
NPEPL1	0	0	3.88265e-06	0	0.00107836	155
UNC93B1	0	0	3.88265e-06	0	0.00107836	156
CMYA5	0	0	3.88265e-06	0	0.00107836	157
GALNT10	0	0	3.88265e-06	0	0.00107836	158
TMEM184A	0	0	3.88265e-06	0	0.00107836	159
GRB7	0	0	3.88265e-06	0	0.00107836	160
NFS1	0	0	3.88265e-06	0	0.00107836	161
EBF4	0	0	3.88265e-06	0	0.00107836	162
KCTD3	0	0	3.88265e-06	0	0.00107836	163
MACROD1	0	0	3.88265e-06	0	0.00107836	164
CREB3L1	0	0	3.88265e-06	0	0.00107836	165
TMEM125	0	0	3.88265e-06	0	0.00107836	166
NEBL	0	0	3.88265e-06	0	0.00107836	167
PTPRT	0	0	3.88265e-06	0	0.00107836	168
PATJ	0	0	3.88265e-06	0	0.00107836	169
IL17RD	0	0	3.88265e-06	0	0.00107836	170
LMCD1	0	0	3.88265e-06	0	0.00107836	171
AQP5	0	0	3.88265e-06	0	0.00107836	172
KLHDC7A	0	0	3.88265e-06	0	0.00107836	173
PDZRN3	0	0	3.88265e-06	0	0.00107836	174
ARHGAP12	0	0	3.88265e-06	0	0.00107836	175
CITED4	0	0	3.88265e-06	0	0.00107836	176
CAMSAP3	0	0	3.88265e-06	0	0.00107836	177
ARHGAP8	0	0	3.88265e-06	0	0.00107836	178
PTK6	0	0	3.88265e-06	0	0.00107836	179
ST3GAL1	0	0	3.88265e-06	0	0.00107836	180
GAD1	0	0	3.88265e-06	0	0.00107836	181
GAS8	0	0	3.88265e-06	0	0.00107836	182
KRT19	0	0	3.88265e-06	0	0.00107836	183
S100A14	0	0	3.88265e-06	0	0.00107836	184
GADD45G	0	0	3.88265e-06	0	0.00107836	185
FANK1	0	0	3.88265e-06	0	0.00107836	186
C1orf21	0	0	3.88265e-06	0	0.00107836	187
PSD4	0	0	3.88265e-06	0	0.00107836	188
DNAJC1	0	0	3.88265e-06	0	0.00107836	189
ERBB3	0	0	3.88265e-06	0	0.00107836	190
CDCP1	0	0	3.88265e-06	0	0.00107836	191
LLGL2	0	0	3.88265e-06	0	0.00107836	192
TPRN	0	0	3.88265e-06	0	0.00107836	193
ABCC5	0	0	3.88265e-06	0	0.00107836	194
MZF1	0	0	3.88265e-06	0	0.00107836	195
RABL2B	0	0	3.88265e-06	0	0.00107836	196
CLDN3	0	0	3.88265e-06	0	0.00107836	197
SC5D	0	0	3.88265e-06	0	0.00107836	198
ARHGEF16	0	0	3.88265e-06	0	0.00107836	199
C6orf132	0	0	3.88265e-06	0	0.00107836	200
MAL2	0	0	3.88265e-06	0	0.00107836	201
GREB1L	0	0	3.88265e-06	0	0.00107836	202
TMEM63C	0	0	3.88265e-06	0	0.00107836	203
PRR15	0	0	3.88265e-06	0	0.00107836	204
CDK5RAP3	0	0	3.88265e-06	0	0.00107836	205
KIF5C	0	0	3.88265e-06	0	0.00107836	206
DERL1	0	0	3.88265e-06	0	0.00107836	207
INO80E	0	0	3.88265e-06	0	0.00107836	208
CFAP44	0	0	3.88265e-06	0	0.00107836	209
GTF2IRD2	0	0	3.88265e-06	0	0.00107836	210
EPS8L2	0	0	3.88265e-06	0	0.00107836	211
NOXA1	0	0	3.88265e-06	0	0.00107836	212
CEP170B	0	0	3.88265e-06	0	0.00107836	213
YBEY	0	0	3.88265e-06	0	0.00107836	214
CTC1	0	0	3.88265e-06	0	0.00107836	215
ECHDC2	0	0	3.88265e-06	0	0.00107836	216
TCTN1	0	0	3.88265e-06	0	0.00107836	217
SHC2	0	0	3.88265e-06	0	0.00107836	218
PICK1	0	0	3.88265e-06	0	0.00107836	219
LTBP4	0	0	3.88265e-06	0	0.00107836	220
MYH14	0	0	3.88265e-06	0	0.00107836	221
NSUN5	0	0	3.88265e-06	0	0.00107836	222
GSTO2	0	0	3.88265e-06	0	0.00107836	223
VIPR1	0	0	3.88265e-06	0	0.00107836	224
LRRC26	0	0	3.88265e-06	0	0.00107836	225
RPL22L1	0	0	3.88265e-06	0	0.00107836	226
CLU	0	0	3.88265e-06	0	0.00107836	227
PRPF39	0	0	3.88265e-06	0	0.00107836	228
SLC19A2	0	0	3.88265e-06	0	0.00107836	229
POLB	0	0	3.88265e-06	0	0.00107836	230
NDUFA9	0	0	3.88265e-06	0	0.00107836	231
SSH3	0	0	3.88265e-06	0	0.00107836	232
LIMK2	0	0	3.88265e-06	0	0.00107836	233
CRNDE	0	0	3.88265e-06	0	0.00107836	234
NCAM2	0	0	3.88265e-06	0	0.00107836	235
OFD1	0	0	3.88265e-06	0	0.00107836	236
SH3GLB2	0	0	3.88265e-06	0	0.00107836	237
WHRN	0	0	3.88265e-06	0	0.00107836	238
MON2	0	0	3.88265e-06	0	0.00107836	239
SGSM2	0	0	3.88265e-06	0	0.00107836	240
RCOR3	0	0	3.88265e-06	0	0.00107836	241
KRT7	0	0	3.88265e-06	0	0.00107836	242
CCDC159	0	0	3.88265e-06	0	0.00107836	243
HIST1H2AC	0	0	3.88265e-06	0	0.00107836	244
GALNT3	0	0	3.88265e-06	0	0.00107836	245
PNPLA2	0	0	3.88265e-06	0	0.00107836	246
CAPS	0	0	3.88265e-06	0	0.00107836	247
PLXNB1	0	0	3.88265e-06	0	0.00107836	248
GPC1	0	0	3.88265e-06	0	0.00107836	249
POFUT2	0	0	3.88265e-06	0	0.00107836	250
MEGF9	0	0	3.88265e-06	0	0.00107836	251
ARNT2	0	0	3.88265e-06	0	0.00107836	252
ING5	0	0	3.88265e-06	0	0.00107836	253
CCDC40	0	0	3.88265e-06	0	0.00107836	254
FASN	0	0	3.88265e-06	0	0.00107836	255
UGCG	0	0	3.88265e-06	0	0.00107836	256
GPRC5A	0	0	3.88265e-06	0	0.00107836	257
PCMTD1	0	0	3.88265e-06	0	0.00107836	258
PABPC1L	0	0	3.88265e-06	0	0.00107836	259
ATP7B	0	0	3.88265e-06	0	0.00107836	260
PAN2	0	0	3.88265e-06	0	0.00107836	261
IKBKB	0	0	3.88265e-06	0	0.00107836	262
CHAD	0	0	3.88265e-06	0	0.00107836	263
EML2	0	0	3.88265e-06	0	0.00107836	264
STK36	0	0	3.88265e-06	0	0.00107836	265
CACFD1	0	0	3.88265e-06	0	0.00107836	266
ZNF692	0	0	3.88265e-06	0	0.00107836	267
LMX1B	0	0	3.88265e-06	0	0.00107836	268
QTRT1	0	0	3.88265e-06	0	0.00107836	269
ACSS1	0	0	3.88265e-06	0	0.00107836	270
GGA1	0	0	3.88265e-06	0	0.00107836	271
TMED3	0	0	3.88265e-06	0	0.00107836	272
RHPN1	0	0	3.88265e-06	0	0.00107836	273
TC2N	0	0	3.88265e-06	0	0.00107836	274
DLX1	0	0	3.88265e-06	0	0.00107836	275
MOV10	0	0	3.88265e-06	0	0.00107836	276
AP1G2	0	0	3.88265e-06	0	0.00107836	277
COL12A1	0	0	3.88265e-06	0	0.00107836	278
NPIPA1	0	0	3.88265e-06	0	0.00107836	279
ITGB4	0	0	3.88265e-06	0	0.00107836	280
ANK3	0	0	3.88265e-06	0	0.00107836	281
RASEF	0	0	3.88265e-06	0	0.00107836	282
PPDPF	0	0	3.88265e-06	0	0.00107836	283
TNFSF10	0	0	3.88265e-06	0	0.00107836	284
PRSS8	0	0	3.88265e-06	0	0.00107836	285
SLC25A29	0	0	3.88265e-06	0	0.00107836	286
ODF2	0	0	3.88265e-06	0	0.00107836	287
TBC1D14	0	0	3.88265e-06	0	0.00107836	288
ATG16L1	0	0	3.88265e-06	0	0.00107836	289
RUSC1	0	0	3.88265e-06	0	0.00107836	290
GATAD1	0	0	3.88265e-06	0	0.00107836	291
EVL	0	0	3.88265e-06	0	0.00107836	292
CCNG2	0	0	3.88265e-06	0	0.00107836	293
DOK1	0	0	3.88265e-06	0	0.00107836	294
PILRB	0	0	3.88265e-06	0	0.00107836	295
TMEM86A	0	0	3.88265e-06	0	0.00107836	296
CEACAM6	0	0	3.88265e-06	0	0.00107836	297
PRPF3	0	0	3.88265e-06	0	0.00107836	298
COBL	0	0	3.88265e-06	0	0.00107836	299
CACNA1D	0	0	3.88265e-06	0	0.00107836	300
PRAG1	0	0	3.88265e-06	0	0.00107836	301
CNKSR1	0	0	3.88265e-06	0	0.00107836	302
CLDN12	0	0	3.88265e-06	0	0.00107836	303
AGPAT2	0	0	3.88265e-06	0	0.00107836	304
DRAIC	0	0	3.88265e-06	0	0.00107836	305
SMIM29	0	0	3.88265e-06	0	0.00107836	306
NUPR1	0	0	3.88265e-06	0	0.00107836	307
BCL6	0	0	3.88265e-06	0	0.00107836	308
STXBP2	0	0	3.88265e-06	0	0.00107836	309
TOM1L2	0	0	3.88265e-06	0	0.00107836	310
HOOK2	0	0	3.88265e-06	0	0.00107836	311
NUMA1	0	0	3.88265e-06	0	0.00107836	312
IMPDH2	0	0	3.88265e-06	0	0.00107836	313
UAP1	0	0	3.88265e-06	0	0.00107836	314
IP6K2	0	0	3.88265e-06	0	0.00107836	315
RASSF7	0	0	3.88265e-06	0	0.00107836	316
HOXB3	0	0	3.88265e-06	0	0.00107836	317
SLC35E2B	0	0	3.88265e-06	0	0.00107836	318
LPCAT3	0	0	3.88265e-06	0	0.00107836	319
HMGN3	0	0	3.88265e-06	0	0.00107836	320
SLC25A36	0	0	3.88265e-06	0	0.00107836	321
S100A13	0	0	3.88265e-06	0	0.00107836	322
VEGFA	0	0	3.88265e-06	0	0.00107836	323
DEGS2	0	0	3.88265e-06	0	0.00107836	324
ARFGAP1	0	0	3.88265e-06	0	0.00107836	325
TP53INP1	0	0	3.88265e-06	0	0.00107836	326
SERINC2	0	0	3.88265e-06	0	0.00107836	327
MBD6	0	0	3.88265e-06	0	0.00107836	328
MIB2	0	0	3.88265e-06	0	0.00107836	329
IGF1R	0	0	3.88265e-06	0	0.00107836	330
PAFAH1B3	0	0	3.88265e-06	0	0.00107836	331
DPP7	0	0	3.88265e-06	0	0.00107836	332
SLC44A4	0	0	3.88265e-06	0	0.00107836	333
ST14	0	0	3.88265e-06	0	0.00107836	334
ALCAM	0	0	3.88265e-06	0	0.00107836	335
SPINT1	0	0	3.88265e-06	0	0.00107836	336
FDFT1	0	0	3.88265e-06	0	0.00107836	337
NUP210	0	0	3.88265e-06	0	0.00107836	338
ESPN	0	0	3.88265e-06	0	0.00107836	339
RTN1	0	0	3.88265e-06	0	0.00107836	340
TRA2A	0	0	3.88265e-06	0	0.00107836	341
ZBTB7B	0	0	3.88265e-06	0	0.00107836	342
CLK2	0	0	3.88265e-06	0	0.00107836	343
FAM102A	0	0	3.88265e-06	0	0.00107836	344
PFKFB3	0	0	3.88265e-06	0	0.00107836	345
SORL1	0	0	3.88265e-06	0	0.00107836	346
LRIG1	0	0	3.88265e-06	0	0.00107836	347
SYTL2	0	0	3.88265e-06	0	0.00107836	348
EPS8L1	0	0	3.88265e-06	0	0.00107836	349
TFAP2A	0	0	3.88265e-06	0	0.00107836	350
H1F0	0	0	3.88265e-06	0	0.00107836	351
MUC5B	0	0	3.88265e-06	0	0.00107836	352
SUPT5H	0	0	3.88265e-06	0	0.00107836	353
XBP1	0	0	3.88265e-06	0	0.00107836	354
GALE	0	0	3.88265e-06	0	0.00107836	355
ENPP1	0	0	3.88265e-06	0	0.00107836	356
CIB1	0	0	3.88265e-06	0	0.00107836	357
KRT8	0	0	3.88265e-06	0	0.00107836	358
TPBG	0	0	3.88265e-06	0	0.00107836	359
ATP1A1	0	0	3.88265e-06	0	0.00107836	360
PTPRF	0	0	3.88265e-06	0	0.00107836	361
MKNK2	0	0	3.88265e-06	0	0.00107836	362
NPM1	0	0	3.88265e-06	0	0.00107836	363
CREB3L4	0	0	3.88265e-06	0	0.00107836	364
GIPC1	0	0	3.88265e-06	0	0.00107836	365
BMPR1B	0	0	3.88265e-06	0	0.00107836	366
PERP	0	0	3.88265e-06	0	0.00107836	367
TCEA3	0	0	3.88265e-06	0	0.00107836	368
AP1M2	0	0	3.88265e-06	0	0.00107836	369
CAPN8	0	0	3.88265e-06	0	0.00107836	370
RPL14	0	0	3.88265e-06	0	0.00107836	371
CYBRD1	0	0	3.88265e-06	0	0.00107836	372
ASAH1	0	0	3.88265e-06	0	0.00107836	373
GATA3	0	0	3.88265e-06	0	0.00107836	374
PKM	0	0	3.88265e-06	0	0.00107836	375
PSMD4	0	0	3.88265e-06	0	0.00107836	376
RAB25	0	0	3.88265e-06	0	0.00107836	377
CYTH2	0	0	3.88265e-06	0	0.00107836	378
CERS2	0	0	3.88265e-06	0	0.00107836	379
MYO6	0	0	3.88265e-06	0	0.00107836	380
FAAH	0	0	3.88265e-06	0	0.00107836	381
RGL2	0	0	3.88265e-06	0	0.00107836	382
JUND	0	0	3.88265e-06	0	0.00107836	383
TAPBP	0	0	3.88265e-06	0	0.00107836	384
CLK1	0	0	3.88265e-06	0	0.00107836	385
B4GALNT3	0	0	3.88265e-06	0	0.00107836	386
TSTA3	0	0	3.88265e-06	0	0.00107836	387
COPE	0	0	3.88265e-06	0	0.00107836	388
MYO5C	0	0	3.88265e-06	0	0.00107836	389
HID1	0	0	3.88265e-06	0	0.00107836	390
SMIM22	0	0	3.88265e-06	0	0.00107836	391
LSR	0	0	3.88265e-06	0	0.00107836	392
FLOT1	0	0	3.88265e-06	0	0.00107836	393
MS4A7	0	0	3.88265e-06	0	0.00107836	394
KRT18	0	0	3.88265e-06	0	0.00107836	395
PSD3	0	0	3.88265e-06	0	0.00107836	396
SHROOM1	0	0	3.88265e-06	0	0.00107836	397
MRPL41	0	0	3.88265e-06	0	0.00107836	398
KRT15	0	0	3.88265e-06	0	0.00107836	399
SPINT2	0	0	3.88265e-06	0	0.00107836	400
CLDN7	0	0	3.88265e-06	0	0.00107836	401
ACIN1	0	0	3.88265e-06	0	0.00107836	402
KDM4B	0	0	3.88265e-06	0	0.00107836	403
SLC38A1	0	0	3.88265e-06	0	0.00107836	404
CIRBP	0	0	3.88265e-06	0	0.00107836	405
SRRM2	0	0	3.88265e-06	0	0.00107836	406
HMGN2	0	0	3.88265e-06	0	0.00107836	407
TTC3	0	0	3.88265e-06	0	0.00107836	408
DDX17	0	0	3.88265e-06	0	0.00107836	409
FAM214A	0	0	3.88265e-06	0	0.00107836	410
NFIX	0	0	3.88265e-06	0	0.00107836	411
FOXA1	0	0	3.88265e-06	0	0.00107836	412
S100A11	0	0	3.88265e-06	0	0.00107836	413
DDR1	0	0	3.88265e-06	0	0.00107836	414
NOP53	0	0	3.88265e-06	0	0.00107836	415
CHMP2A	0	0	3.88265e-06	0	0.00107836	416
PNISR	0	0	3.88265e-06	0	0.00107836	417
PTOV1	0	0	3.88265e-06	0	0.00107836	418
KIAA1522	0	0	3.88265e-06	0	0.00107836	419
SYNGR2	0	0	3.88265e-06	0	0.00107836	420
TBC1D9	0	0	3.88265e-06	0	0.00107836	421
MLPH	0	0	3.88265e-06	0	0.00107836	422
GLUL	0	0	3.88265e-06	0	0.00107836	423
ATF4	0	0	3.88265e-06	0	0.00107836	424
SNRNP70	0	0	3.88265e-06	0	0.00107836	425
FUS	0	0	3.88265e-06	0	0.00107836	426
CRACR2B	0	0	3.88265e-06	0	0.00107836	427
TMEM47	0	0	3.88265e-06	0	0.00107836	428
ENSA	0	0	3.88265e-06	0	0.00107836	429
SDC4	0	0	3.88265e-06	0	0.00107836	430
EDF1	0	0	3.88265e-06	0	0.00107836	431
CSNK1A1	0	0	3.88265e-06	0	0.00107836	432
CA12	0	0	3.88265e-06	0	0.00107836	433
SNHG25	0	0	3.88265e-06	0	0.00107836	434
NAT1	0	0	3.88265e-06	0	0.00107836	435
RPL5	0	0	3.88265e-06	0	0.00107836	436
RPL3	0	0	3.88265e-06	0	0.00107836	437

## Sheet: DEG list of CaseC
gene_id	a.value	m.value	p.value	q.value	rank	estimatedDEG
IGFBP7	6.41284	-1.92377	4.43072e-203	9.22077e-199	1	1
COL4A1	5.24416	-1.95905	2.16374e-191	2.25148e-187	2	1
HSPG2	3.93236	-1.80666	6.34466e-172	4.40129e-168	3	1
COL4A2	5.03683	-1.96011	2.87809e-171	1.4974e-167	4	1
SPARC	4.78211	-1.97048	2.88488e-160	1.20074e-156	5	1
COL18A1	3.95412	-1.82162	1.55145e-159	5.38121e-156	6	1
BGN	3.93419	-1.94002	3.70684e-155	1.10204e-151	7	1
COL6A2	3.76724	-1.96567	1.18631e-154	3.08603e-151	8	1
NOTCH3	3.90338	-1.67334	4.14823e-149	9.59208e-146	9	1
PLVAP	3.37074	-1.94907	9.5157e-146	1.98031e-142	10	1
THY1	3.54426	-1.97162	9.39126e-145	1.77674e-141	11	1
MFGE8	2.99563	-1.84328	9.7958e-135	1.67134e-131	12	1
MCAM	3.14378	-2.09601	1.04404e-134	1.67134e-131	13	1
COL6A1	3.46558	-1.87638	8.58161e-129	1.27566e-125	14	1
PDGFRB	2.5241	-2.0566	2.87814e-124	3.99313e-121	15	1
VIM	4.07781	-1.67106	4.07028e-122	5.29416e-119	16	1
A2M	3.66521	-1.61016	1.5684e-118	1.92e-115	17	1
MYL9	3.14335	-1.77987	9.63393e-114	1.11384e-110	18	1
ENG	3.36696	-1.34561	6.30762e-112	6.90883e-109	19	1
COL1A2	3.17995	-2.02588	2.48371e-111	2.58442e-108	20	1
COL3A1	3.26844	-1.91319	1.07747e-110	1.06777e-107	21	1
ACTA2	2.90515	-1.90109	2.25842e-108	2.13636e-105	22	1
COL1A1	2.52268	-2.03367	7.12712e-106	6.4488e-103	23	1
NDUFA4L2	2.09705	-2.03918	7.27227e-105	6.30597e-102	24	1
ITGA1	2.56143	-1.77591	1.38645e-103	1.15413e-100	25	1
PLXDC1	2.14742	-1.72202	1.56011e-98	1.24875e-95	26	1
MMP2	1.98428	-1.86244	3.48386e-97	2.68528e-94	27	1
ITGB1	4.50567	-0.962973	5.93041e-94	4.40778e-91	28	1
CSPG4	1.7616	-1.92274	2.07697e-93	1.49047e-90	29	1
OLFML2A	1.70149	-2.19157	1.47824e-92	1.02546e-89	30	1
TAGLN	2.49376	-1.73825	6.94011e-91	4.65905e-88	31	1
FN1	4.61858	-1.1387	1.68375e-89	1.09501e-86	32	1
TBX2	1.74297	-1.78428	1.55953e-87	9.83496e-85	33	1
LHFPL6	1.79477	-1.88543	4.24129e-87	2.59604e-84	34	1
PECAM1	2.18139	-1.58697	8.28462e-87	4.92604e-84	35	1
SERPINH1	2.69639	-1.52079	4.07165e-86	2.35375e-83	36	1
CAVIN1	1.80483	-1.86171	1.22944e-85	6.91508e-83	37	1
NRP1	2.22977	-1.62985	2.25299e-85	1.23387e-82	38	1
FLT1	1.71565	-1.92282	6.77707e-85	3.61635e-82	39	1
TPM2	2.43869	-1.57681	3.32978e-84	1.7324e-81	40	1
UACA	2.80337	-1.48967	6.21262e-82	3.15343e-79	41	1
TGFB1I1	1.64542	-1.8334	5.52983e-80	2.74003e-77	42	1
IGFBP4	4.02509	-0.959868	1.69719e-76	8.21402e-74	43	1
ESM1	1.41493	-2.11721	1.44696e-75	6.8438e-73	44	1
CALD1	1.65563	-1.90278	1.78234e-74	8.24272e-72	45	1
COL6A3	1.51878	-2.13703	2.10086e-74	9.50456e-72	46	1
ID3	1.74569	-1.86164	3.62661e-74	1.60582e-71	47	1
DKK3	1.56904	-1.93002	3.29153e-73	1.42709e-70	48	1
CD248	1.51863	-1.99247	6.99934e-73	2.97272e-70	49	1
JAG1	1.5156	-1.74359	9.86064e-73	4.1042e-70	50	1
MYO1B	1.12487	-1.98285	1.96634e-72	8.02384e-70	51	1
CD93	1.84077	-1.69247	7.60073e-72	3.0419e-69	52	1
LAMA4	1.49713	-1.89676	1.12224e-71	4.40658e-69	53	1
LRRC32	1.03072	-1.93205	3.50731e-70	1.35168e-67	54	1
CYGB	1.45813	-1.79599	4.63457e-70	1.75364e-67	55	1
LAMC1	1.45592	-1.94913	1.49864e-69	5.5693e-67	56	1
CAV1	1.05505	-1.94932	1.27362e-68	4.65004e-66	57	1
HTRA1	2.23056	-1.45209	2.35755e-68	8.45913e-66	58	1
EHD2	2.09505	-1.50809	2.86842e-68	1.01177e-65	59	1
LBH	1.53849	-1.86721	4.18828e-68	1.4527e-65	60	1
ADGRA2	0.152898	-2.32854	4.09346e-67	1.39654e-64	61	1
PDGFA	1.46922	-1.71387	7.41618e-67	2.48932e-64	62	1
PPP1R14A	0.892609	-1.96868	7.77329e-66	2.56778e-63	63	1
PODXL	1.63011	-1.74927	1.93431e-65	6.28983e-63	64	1
TCF4	1.77711	-1.56403	2.76856e-65	8.86406e-63	65	1
TIMP3	1.77078	-1.70619	5.09832e-65	1.60759e-62	66	1
AEBP1	1.591	-1.78273	9.98616e-65	3.10182e-62	67	1
ADGRF5	1.05671	-1.98367	1.67888e-64	5.1381e-62	68	1
KDR	1.06682	-1.83595	5.75225e-61	1.73493e-58	69	1
SPARCL1	2.05176	-1.72608	9.03958e-61	2.68747e-58	70	1
ETS1	1.05105	-1.90505	1.39348e-60	4.08446e-58	71	1
CARMN	0.910658	-1.62191	3.57456e-60	1.0332e-57	72	1
AGRN	4.35688	-0.74206	5.21717e-59	1.48732e-56	73	1
VWF	1.08699	-1.94468	8.48802e-59	2.38708e-56	74	1
MSN	1.66231	-1.51409	1.61657e-58	4.48565e-56	75	1
OLFML2B	1.04458	-1.93276	1.98849e-58	5.44505e-56	76	1
PGF	1.26606	-1.79226	4.13005e-58	1.11624e-55	77	1
PRRX1	0.97384	-1.88245	7.7687e-58	2.07275e-55	78	1
PLXND1	3.31845	-0.863033	1.06034e-57	2.79326e-55	79	1
MYH9	4.45934	-0.62995	3.45364e-57	8.98422e-55	80	1
LGALS1	2.95024	-1.23843	9.09676e-57	2.33719e-54	81	1
TINAGL1	1.46349	-1.59648	9.3091e-57	2.36258e-54	82	1
AQP1	1.20639	-1.72961	1.93872e-56	4.86105e-54	83	1
GNG11	1.28356	-1.71586	2.15934e-56	5.34977e-54	84	1
PTMS	1.635	-1.55766	9.81945e-56	2.40415e-53	85	1
NOTCH4	1.02193	-1.68872	1.1107e-55	2.68777e-53	86	1
ANO1	1.53614	-1.54514	1.13054e-55	2.70432e-53	87	1
C11orf96	0.320934	-2.28173	1.3853e-55	3.27608e-53	88	1
SH2D3C	0.830754	-1.70338	1.14957e-54	2.68806e-52	89	1
FLNA	1.68474	-1.44202	6.96821e-54	1.61128e-51	90	1
RAMP2	0.744519	-1.85578	7.79522e-54	1.78271e-51	91	1
COX4I2	-0.0517409	-2.2256	9.35402e-54	2.11594e-51	92	1
ROBO4	0.438267	-2.00249	1.83264e-53	4.10098e-51	93	1
F2R	1.62744	-1.50782	4.93901e-53	1.09346e-50	94	1
NES	1.09877	-1.69646	9.85625e-53	2.15914e-50	95	1
EGFL7	2.59303	-1.05231	1.83249e-52	3.9725e-50	96	1
ANGPT2	1.24436	-1.70219	1.23109e-51	2.64127e-49	97	1
FSTL1	2.71665	-1.13351	1.83058e-51	3.88737e-49	98	1
HLA-E	3.23518	-0.949992	2.99144e-51	6.28837e-49	99	1
COL5A2	1.354	-1.86479	5.3473e-51	1.11283e-48	100	1
MMP11	1.29442	-1.83631	6.62629e-51	1.36534e-48	101	1
TNS1	1.91695	-1.23178	6.81507e-51	1.39047e-48	102	1
EMP1	0.941577	-1.74552	2.51848e-50	5.08856e-48	103	1
CALM1	3.54513	-0.789176	3.006e-50	6.01519e-48	104	1
COL5A1	0.833878	-2.04008	5.50363e-50	1.09082e-47	105	1
CALCRL	0.466296	-2.03569	9.38271e-50	1.84211e-47	106	1
DAAM2	0.27749	-1.98328	1.68568e-49	3.27856e-47	107	1
GJC1	0.852555	-1.82398	1.85716e-49	3.57865e-47	108	1
MIR4435-2HG	1.32768	-1.52774	1.00116e-48	1.91147e-46	109	1
RGCC	0.898489	-1.69033	6.75908e-48	1.27876e-45	110	1
IFITM2	2.00213	-1.36479	1.03042e-47	1.93191e-45	111	1
INSR	2.76096	-0.996638	3.7425e-47	6.95403e-45	112	1
MYH11	0.544051	-1.99415	4.48379e-47	8.25771e-45	113	1
FBN1	0.563547	-1.90737	9.33267e-47	1.7037e-44	114	1
ITGA5	1.64506	-1.39104	2.33553e-46	4.22649e-44	115	1
NID1	1.09532	-1.80697	6.59469e-46	1.18312e-43	116	1
COL5A3	0.532919	-1.76924	1.67388e-45	2.97736e-43	117	1
CCND2	0.727652	-1.81755	7.48961e-45	1.3209e-42	118	1
BMP1	0.407393	-1.78214	1.6323e-44	2.8546e-42	119	1
ACKR3	0.695576	-1.78795	1.6728e-44	2.90106e-42	120	1
CAVIN3	0.51055	-1.85767	2.01168e-44	3.45991e-42	121	1
NID2	0.732646	-1.69559	5.36092e-44	9.14477e-42	122	1
TPPP3	0.833056	-1.84367	1.26811e-43	2.14557e-41	123	1
MYLK	0.615276	-1.79031	1.85864e-43	3.11936e-41	124	1
ACTB	6.72494	-0.36566	2.83822e-43	4.7253e-41	125	1
SPTBN1	3.28254	-0.688182	6.79257e-43	1.12191e-40	126	1
DLL4	0.261838	-1.9103	1.22225e-42	2.00285e-40	127	1
GUCY1A2	0.259282	-1.81754	1.42457e-42	2.31615e-40	128	1
PLS3	0.43449	-1.88702	1.52426e-42	2.45902e-40	129	1
ESAM	0.565229	-1.83205	3.03094e-42	4.85206e-40	130	1
FOXS1	-0.549718	-2.34308	3.13226e-42	4.97599e-40	131	1
CXorf36	0.0837299	-1.93479	6.8216e-42	1.07549e-39	132	1
KCNE3	0.881864	-1.62878	9.95268e-42	1.55733e-39	133	1
MMRN2	0.0633562	-1.98749	5.65077e-41	8.77598e-39	134	1
SOX18	0.151128	-1.97553	5.84664e-41	9.01293e-39	135	1
2020-09-04	0.442833	-1.76786	1.56103e-40	2.38872e-38	136	1
HLX	0.179103	-1.78371	3.42982e-40	5.21007e-38	137	1
MXRA5	0.227465	-1.87676	3.92193e-40	5.91444e-38	138	1
DLC1	0.119672	-1.88943	4.80182e-40	7.18926e-38	139	1
HEY2	-0.447273	-2.19707	1.75394e-39	2.60723e-37	140	1
EDNRB	0.373875	-1.83653	2.21277e-39	3.26595e-37	141	1
LAMB1	1.20298	-1.55348	3.12527e-39	4.55072e-37	142	1
HSPB1	3.04933	-0.783881	3.12697e-39	4.55072e-37	143	1
TM4SF18	-0.437168	-2.17026	3.82598e-39	5.52934e-37	144	1
LOXL2	0.627905	-1.80436	4.17953e-39	5.99863e-37	145	1
TRIB2	-0.125968	-2.0579	4.71975e-39	6.72758e-37	146	1
EPAS1	1.62075	-1.32691	2.01058e-38	2.8464e-36	147	1
HEYL	0.28577	-1.78486	2.52721e-38	3.55363e-36	148	1
PCOLCE	2.26175	-1.03003	3.45994e-38	4.83254e-36	149	1
PLPP3	1.53546	-1.33555	4.17537e-38	5.79291e-36	150	1
EDNRA	-0.0731036	-2.06684	5.27057e-38	7.26396e-36	151	1
VCL	1.98291	-1.03715	5.5966e-38	7.66256e-36	152	1
CDH5	0.333196	-1.7916	1.76802e-37	2.40486e-35	153	1
TGFBI	1.59888	-1.28139	2.68665e-37	3.63064e-35	154	1
SREBF1	4.85486	0.521554	3.17327e-37	4.26058e-35	155	1
GNAS	6.04684	-0.287135	4.52562e-37	6.03736e-35	156	1
CDH6	0.181025	-1.77894	9.34491e-37	1.23871e-34	157	1
CD34	-0.244568	-2.10844	9.50515e-37	1.25197e-34	158	1
NREP	0.753221	-1.65662	1.19323e-36	1.55776e-34	159	1
SPRY4	1.21514	-1.35251	1.19765e-36	1.55776e-34	160	1
TMEM173	0.712595	-1.47721	2.45873e-36	3.17817e-34	161	1
RNF152	0.987484	-1.32373	3.75611e-36	4.82521e-34	162	1
EBF1	0.259399	-1.7609	5.37071e-36	6.85704e-34	163	1
TIE1	-0.144243	-1.89338	5.7434e-36	7.28816e-34	164	1
GUCY1B1	0.0343495	-1.87215	6.1832e-36	7.7987e-34	165	1
PDGFB	1.66761	-1.0721	7.86221e-36	9.85665e-34	166	1
FSCN1	0.2441	-1.78067	2.03258e-35	2.53294e-33	167	1
SHANK3	0.152678	-1.74696	2.16512e-35	2.68205e-33	168	1
AOC3	-0.274749	-2.00631	5.199e-35	6.40216e-33	169	1
TMEM204	-0.125683	-1.8752	5.48965e-35	6.7203e-33	170	1
EMILIN1	0.414209	-1.6671	6.53205e-35	7.94962e-33	171	1
CTGF	0.0678144	-1.92868	1.84901e-34	2.23719e-32	172	1
ITM2C	0.645934	-1.53561	3.19563e-34	3.84417e-32	173	1
EGR1	0.97594	-1.42472	3.44634e-34	4.12194e-32	174	1
VASN	-0.122596	-1.96173	5.9442e-34	7.06885e-32	175	1
JAM3	-0.200188	-2.00671	8.86128e-34	1.0478e-31	176	1
HECW2	-0.32534	-2.0788	1.11178e-33	1.30719e-31	177	1
SLC38A11	0.50031	-1.60209	1.35603e-33	1.58542e-31	178	1
CYTOR	1.21208	-1.23662	1.59708e-33	1.85681e-31	179	1
NRP2	0.249079	-1.75387	2.66025e-33	3.07569e-31	180	1
IVNS1ABP	2.05834	-0.879092	2.89274e-33	3.32601e-31	181	1
MEF2C	0.98731	-1.36841	3.04619e-33	3.4832e-31	182	1
S1PR3	0.589116	-1.5757	3.50873e-33	3.99018e-31	183	1
ASPN	0.513206	-1.93178	4.17284e-33	4.71962e-31	184	1
GABRD	-0.187593	-1.89432	5.21697e-33	5.86867e-31	185	1
MYADM	1.55694	-1.14104	8.3709e-33	9.36595e-31	186	1
LIMS2	-0.282647	-1.78447	9.72054e-33	1.08179e-30	187	1
ENPEP	-0.524705	-2.28312	9.78883e-33	1.08359e-30	188	1
CXCR4	1.30956	-1.34379	1.03925e-32	1.14433e-30	189	1
CD99	2.18	-1.02258	1.19919e-32	1.31349e-30	190	1
TGFBR2	0.387902	-1.62853	1.27288e-32	1.38691e-30	191	1
COL15A1	0.193693	-1.76943	1.43885e-32	1.55958e-30	192	1
RFTN1	0.720351	-1.40766	1.45828e-32	1.57245e-30	193	1
JAG2	1.34923	-1.19751	3.66328e-32	3.92068e-30	194	1
CCDC3	0.203226	-1.79045	3.6737e-32	3.92068e-30	195	1
ITGA7	0.383234	-1.59731	5.27709e-32	5.60313e-30	196	1
APOLD1	0.678677	-1.50106	8.01611e-32	8.46819e-30	197	1
PHLDA1	0.0378324	-1.81216	1.24302e-31	1.30649e-29	198	1
TNFAIP8L1	0.882611	-1.28262	1.7639e-31	1.84465e-29	199	1
PCDH12	-0.116993	-1.87238	4.61851e-31	4.8058e-29	200	1
FILIP1L	0.604531	-1.5869	7.97296e-31	8.25499e-29	201	1
PTPRB	-0.119784	-1.79671	1.17446e-30	1.20999e-28	202	1
CYTH3	0.398777	-1.58382	1.20895e-30	1.23938e-28	203	1
GPR4	-1.01093	-2.44309	1.2675e-30	1.29304e-28	204	1
HIGD1B	-0.0452762	-1.93517	1.41874e-30	1.44026e-28	205	1
ADAMTS4	-0.467634	-1.99244	1.4629e-30	1.47788e-28	206	1
ARHGDIB	4.15621	-0.484064	1.66695e-30	1.67589e-28	207	1
IGFBP3	0.82979	-1.70173	1.80188e-30	1.80207e-28	208	1
EBF2	-0.6689	-2.12806	1.80977e-30	1.80207e-28	209	1
FXYD6	-0.267856	-1.81293	2.55434e-30	2.53135e-28	210	1
BCL6B	-0.607372	-1.93749	3.22629e-30	3.1821e-28	211	1
ACVRL1	-0.409591	-2.01913	4.41164e-30	4.33069e-28	212	1
GJA4	-0.731268	-2.23496	4.94059e-30	4.82716e-28	213	1
ANTXR1	1.68801	-1.12109	5.42799e-30	5.27859e-28	214	1
FYN	-0.71714	-2.02529	7.58925e-30	7.34604e-28	215	1
B2M	4.66649	-0.761317	1.00729e-29	9.70498e-28	216	1
NEURL1B	0.311166	-1.49518	1.39281e-29	1.33575e-27	217	1
RAB31	0.401216	-1.55145	1.42745e-29	1.36269e-27	218	1
ENTPD1	0.138553	-1.65987	1.46191e-29	1.38922e-27	219	1
DOCK6	1.19938	-1.12523	2.00089e-29	1.89275e-27	220	1
ADGRL4	-0.0910751	-1.74179	7.52813e-29	7.06623e-27	221	1
PLAC9	0.0647457	-1.91887	7.53786e-29	7.06623e-27	222	1
TACC1	0.530198	-1.48037	7.90306e-29	7.37537e-27	223	1
TIMP2	2.47089	-0.781081	8.97321e-29	8.33668e-27	224	1
SDC2	1.60774	-1.1187	9.84936e-29	9.11e-27	225	1
MXRA7	0.618183	-1.37141	1.03006e-28	9.48518e-27	226	1
SPRED1	1.27	-1.08243	1.06892e-28	9.79967e-27	227	1
BDKRB2	-0.49834	-1.97805	1.3458e-28	1.2284e-26	228	1
EMCN	-0.384476	-1.92921	1.90411e-28	1.73041e-26	229	1
MT-CYB	7.19257	-0.367047	2.34649e-28	2.12316e-26	230	1
GAS6	0.556115	-1.33158	2.93303e-28	2.6424e-26	231	1
ID1	0.102279	-1.71059	7.10272e-28	6.37132e-26	232	1
GRB10	0.872315	-1.18119	7.94436e-28	7.09571e-26	233	1
PTP4A3	1.32639	-1.13039	8.16816e-28	7.26443e-26	234	1
LDHB	-0.044334	-1.68969	9.31846e-28	8.25219e-26	235	1
PLEKHG2	0.0518447	-1.45758	1.13976e-27	1.00507e-25	236	1
SERPINI1	0.859689	-1.257	1.35705e-27	1.19162e-25	237	1
KANK2	1.10376	-1.16084	1.49124e-27	1.30395e-25	238	1
ANXA1	0.67774	-1.30297	2.57428e-27	2.23242e-25	239	1
SLC6A1	-1.20126	-2.31889	2.57451e-27	2.23242e-25	240	1
EFEMP2	0.637858	-1.22839	5.66612e-27	4.89285e-25	241	1
ANGPTL2	-0.577481	-1.95131	7.9296e-27	6.81913e-25	242	1
VASH1	0.911938	-1.19562	9.23668e-27	7.91047e-25	243	1
MAF	1.75927	-0.904487	1.1564e-26	9.86303e-25	244	1
MXRA8	-0.0300506	-1.71099	1.31178e-26	1.11427e-24	245	1
TNFRSF4	-0.278098	-1.75913	1.70657e-26	1.44371e-24	246	1
SNAI2	-0.733357	-2.14292	1.83967e-26	1.55002e-24	247	1
CLDN5	-0.416982	-1.80244	5.63425e-26	4.728e-24	248	1
PRDM1	0.0550507	-1.5124	7.83817e-26	6.55101e-24	249	1
APCDD1	-1.52368	-2.49942	7.90151e-26	6.57754e-24	250	1
PAMR1	-0.69051	-1.94024	8.8121e-26	7.30632e-24	251	1
CLEC14A	-0.308564	-1.89685	1.39581e-25	1.15271e-23	252	1
NOTCH1	0.125741	-1.514	1.4058e-25	1.15637e-23	253	1
PLPP1	0.571216	-1.31761	1.71499e-25	1.40514e-23	254	1
SLC2A3	0.205707	-1.46583	1.88747e-25	1.53643e-23	255	1
CAV2	0.188935	-1.64415	1.88999e-25	1.53643e-23	256	1
OLFML3	0.308583	-1.4277	2.40738e-25	1.94942e-23	257	1
FAT1	-0.210254	-1.70695	2.67604e-25	2.15857e-23	258	1
SH2B3	-0.00634623	-1.60462	3.10444e-25	2.49446e-23	259	1
CD81	3.16344	-0.628592	4.29562e-25	3.43831e-23	260	1
RFLNB	-0.524211	-1.85841	4.3524e-25	3.47041e-23	261	1
ETS2	0.32684	-1.34739	5.49901e-25	4.36793e-23	262	1
NEAT1	7.48102	0.263612	7.49383e-25	5.92981e-23	263	1
PDLIM1	0.574832	-1.31353	8.54528e-25	6.73621e-23	264	1
TFPI	-0.790259	-1.96404	1.17889e-24	9.25811e-23	265	1
GIMAP7	-0.472147	-1.84594	1.39706e-24	1.09302e-22	266	1
RASL12	-0.42549	-1.77249	1.64507e-24	1.28223e-22	267	1
GPR176	-0.380787	-1.76309	1.71798e-24	1.33406e-22	268	1
SCN4B	-0.562906	-1.83353	1.73473e-24	1.34206e-22	269	1
EFNB2	0.17094	-1.44685	2.05923e-24	1.58721e-22	270	1
PTPRM	0.965687	-1.05139	2.14495e-24	1.64718e-22	271	1
DYSF	-0.185255	-1.68762	2.22486e-24	1.70226e-22	272	1
APLNR	-1.12558	-2.25261	2.693e-24	2.0529e-22	273	1
C1QTNF1	-0.572098	-1.82939	3.49291e-24	2.65296e-22	274	1
SNRK	1.29706	-0.94588	4.76291e-24	3.6044e-22	275	1
PTK7	-0.959201	-2.00551	4.90817e-24	3.70086e-22	276	1
FMNL3	0.411655	-1.31662	8.15611e-24	6.12768e-22	277	1
CCDC85B	1.35274	-0.909489	1.02143e-23	7.64641e-22	278	1
SULF1	1.98242	-0.903215	1.08369e-23	8.08339e-22	279	1
MARCKS	1.05421	-1.22761	1.27142e-23	9.44981e-22	280	1
HIC1	-0.0705194	-1.6362	1.54708e-23	1.14578e-21	281	1
PRSS23	2.82314	-0.787721	2.07805e-23	1.53356e-21	282	1
ECM2	-0.0150085	-1.54135	2.36424e-23	1.7386e-21	283	1
CDH13	-0.172776	-1.70775	2.62709e-23	1.92509e-21	284	1
HEG1	0.526342	-1.22809	2.75211e-23	2.00962e-21	285	1
PDE5A	-0.970054	-1.96229	3.47339e-23	2.52744e-21	286	1
PDE3A	-1.67838	-2.41406	3.61265e-23	2.61961e-21	287	1
PDLIM7	1.17751	-0.945656	3.70444e-23	2.67684e-21	288	1
ABCC9	-0.621718	-1.89993	3.84225e-23	2.76682e-21	289	1
CD59	3.71244	-0.457723	4.37703e-23	3.14105e-21	290	1
PTPRG	0.640888	-1.16778	4.85144e-23	3.46953e-21	291	1
VCAM1	-0.791315	-1.94496	5.37199e-23	3.82864e-21	292	1
MAP4K4	0.497602	-1.26368	6.53721e-23	4.64321e-21	293	1
ELK3	0.200957	-1.33984	7.47726e-23	5.29283e-21	294	1
SERPING1	1.02051	-1.21298	7.60916e-23	5.36794e-21	295	1
NFIB	-0.0462608	-1.42896	1.08428e-22	7.62332e-21	296	1
RASD1	0.809991	-1.15459	1.97086e-22	1.38099e-20	297	1
ADAMTS1	-0.830074	-1.94939	2.30258e-22	1.60802e-20	298	1
ZEB1	-0.352255	-1.60007	2.66218e-22	1.85293e-20	299	1
GYPC	0.0846922	-1.34046	2.87871e-22	1.99696e-20	300	1
ARAP3	-1.21773	-2.05706	3.30501e-22	2.28507e-20	301	1
IFI16	0.245386	-1.33319	3.47164e-22	2.39233e-20	302	1
AFAP1L1	-0.691785	-1.65034	4.10939e-22	2.82246e-20	303	1
MAP1B	0.308383	-1.37164	4.64998e-22	3.18325e-20	304	1
CHST2	-1.51124	-2.22425	5.65637e-22	3.8595e-20	305	1
TMSB10	5.26384	-0.446273	6.41843e-22	4.36516e-20	306	1
MMP14	1.95419	-0.747566	8.11781e-22	5.4984e-20	307	1
ACAN	-0.386806	-1.76663	8.13756e-22	5.4984e-20	308	1
RHOJ	-0.93361	-1.90901	1.32892e-21	8.9502e-20	309	1
MPRIP	2.46389	-0.667695	1.76143e-21	1.18249e-19	310	1
CPE	2.08496	-0.850852	1.77592e-21	1.18838e-19	311	1
ZFHX3	0.820397	-1.17561	2.32177e-21	1.54867e-19	312	1
CPM	0.446506	-1.24027	2.62296e-21	1.74398e-19	313	1
GNAI1	-0.787837	-1.86484	2.65521e-21	1.75979e-19	314	1
CLEC3B	-1.17519	-2.04068	2.86104e-21	1.89019e-19	315	1
SVEP1	-0.59923	-1.81051	3.06044e-21	2.01554e-19	316	1
TACSTD2	4.59286	0.498259	3.7817e-21	2.48268e-19	317	1
SLCO3A1	-0.257784	-1.59742	4.86083e-21	3.18109e-19	318	1
FRZB	-0.761482	-1.86592	5.14396e-21	3.35583e-19	319	1
DDR2	-0.0108471	-1.43649	5.49816e-21	3.57569e-19	320	1
TPM4	4.71598	-0.307384	5.70756e-21	3.70032e-19	321	1
MSRB3	-0.669181	-1.80096	7.44514e-21	4.81183e-19	322	1
ADD3	0.0968485	-1.31587	1.0734e-20	6.91596e-19	323	1
KIRREL1	-0.732791	-1.85587	1.3152e-20	8.44773e-19	324	1
QKI	1.20323	-0.958539	1.45356e-20	9.30771e-19	325	1
RSU1	0.48924	-1.19226	1.46143e-20	9.32939e-19	326	1
FKBP1A	3.10337	-0.48446	1.49889e-20	9.53924e-19	327	1
EDIL3	-0.986217	-1.86942	1.61948e-20	1.02753e-18	328	1
CLIC4	2.40636	-0.623143	1.62835e-20	1.03002e-18	329	1
GRASP	-0.946234	-1.80713	2.03958e-20	1.28623e-18	330	1
ACTN4	4.14644	-0.364831	2.46133e-20	1.54752e-18	331	1
SMTN	1.9941	-0.748111	2.49552e-20	1.56429e-18	332	1
TRPC6	-1.4562	-2.22856	2.82647e-20	1.76642e-18	333	1
TESC	-1.51366	-2.10959	3.54678e-20	2.20994e-18	334	1
FILIP1	-0.509257	-1.70721	3.90467e-20	2.42567e-18	335	1
CYYR1	-1.14903	-1.94027	5.62598e-20	3.48459e-18	336	1
CPNE2	-0.774575	-1.72089	6.05404e-20	3.73859e-18	337	1
ITM2B	4.90611	-0.380583	6.07471e-20	3.74026e-18	338	1
MAPRE2	-0.119991	-1.43656	8.54492e-20	5.24567e-18	339	1
PHLDB1	1.49114	-0.805226	9.37599e-20	5.73893e-18	340	1
LZTS1	-1.03119	-1.91298	1.03227e-19	6.28155e-18	341	1
CDH11	-0.939738	-1.86329	1.03229e-19	6.28155e-18	342	1
TMEM74B	-0.630946	-1.56328	1.0955e-19	6.6468e-18	343	1
ARHGEF17	1.2013	-0.882489	1.23134e-19	7.44928e-18	344	1
ADGRL2	-0.997582	-1.82991	1.30522e-19	7.87333e-18	345	1
KCNJ8	-1.29308	-2.25326	1.38557e-19	8.33384e-18	346	1
ICAM2	-1.01248	-1.89231	1.51393e-19	9.07963e-18	347	1
GNAI2	3.13695	-0.464869	2.03271e-19	1.21559e-17	348	1
GMFG	-0.490273	-1.6168	2.05711e-19	1.22666e-17	349	1
OR51E1	-1.40859	-2.04456	2.17601e-19	1.29385e-17	350	1
MRVI1	-0.188891	-1.35723	2.20795e-19	1.30911e-17	351	1
DPYSL3	-1.21601	-1.968	2.26639e-19	1.33994e-17	352	1
CD36	-0.666063	-1.6612	2.58233e-19	1.52241e-17	353	1
CSRP2	-1.34865	-2.14355	3.18207e-19	1.87068e-17	354	1
SEMA5A	0.257507	-1.20829	5.32342e-19	3.12072e-17	355	1
OAF	0.937408	-0.974956	6.35572e-19	3.71542e-17	356	1
TMSB4X	5.94131	-0.364383	9.80025e-19	5.71297e-17	357	1
PCDH17	-0.442106	-1.5681	1.09546e-18	6.36807e-17	358	1
MYCT1	-1.08235	-1.77974	1.23464e-18	7.15714e-17	359	1
AXL	-0.847739	-1.7253	1.51844e-18	8.77785e-17	360	1
MBOAT2	4.02521	0.356817	1.70154e-18	9.80906e-17	361	1
CCDC80	-1.64478	-2.1069	1.72265e-18	9.90332e-17	362	1
MGP	4.49644	-0.61059	1.7866e-18	1.02427e-16	363	1
AMOTL1	-1.06674	-1.80927	1.84689e-18	1.05592e-16	364	1
APLN	-0.259073	-1.61164	2.12464e-18	1.21139e-16	365	1
JCAD	-0.459221	-1.52429	2.40239e-18	1.36601e-16	366	1
ADAMTSL2	-0.172105	-1.3889	2.74876e-18	1.55871e-16	367	1
PTPRK	-0.181672	-1.41591	3.66687e-18	2.07368e-16	368	1
CD40	-0.700856	-1.60013	4.78032e-18	2.69602e-16	369	1
GSN	2.85131	-0.637389	4.8093e-18	2.70504e-16	370	1
GLIPR2	-1.20422	-1.83268	5.26723e-18	2.95462e-16	371	1
VWA1	3.636	-0.434824	5.34112e-18	2.98801e-16	372	1
ST8SIA4	-0.258143	-1.43961	6.92071e-18	3.86131e-16	373	1
NT5DC2	1.2011	-0.922504	7.87528e-18	4.38215e-16	374	1
FLT4	0.92174	-0.981685	8.69023e-18	4.82273e-16	375	1
VSIR	-0.508144	-1.46389	9.02154e-18	4.99328e-16	376	1
ERG	-1.23235	-1.93014	9.29819e-18	5.13275e-16	377	1
RAMP3	-0.680968	-1.64874	1.17796e-17	6.48534e-16	378	1
RNASE1	0.52401	-1.1454	1.26272e-17	6.93363e-16	379	1
RASGRP3	-0.690424	-1.62167	1.28576e-17	7.04159e-16	380	1
ZEB2	-0.337903	-1.4902	1.35128e-17	7.38099e-16	381	1
CACNA1H	-0.590518	-1.52238	1.44438e-17	7.86883e-16	382	1
RBMS3	-0.994982	-1.81519	1.80278e-17	9.79573e-16	383	1
MAP1A	-1.32908	-1.87841	1.84969e-17	1.00245e-15	384	1
ADAMTS9	-0.93207	-1.73255	1.92742e-17	1.04186e-15	385	1
GIMAP4	-0.20945	-1.41781	2.25862e-17	1.21773e-15	386	1
ELFN1	-1.99814	-2.30733	2.35559e-17	1.26673e-15	387	1
ACTG2	-0.904514	-1.72739	3.65118e-17	1.95837e-15	388	1
CCM2L	-2.09383	-2.415	3.99994e-17	2.13992e-15	389	1
ZNF532	0.386793	-1.11503	4.75055e-17	2.53497e-15	390	1
RASD2	0.856815	-0.891472	5.40275e-17	2.87562e-15	391	1
DPYSL2	-0.305761	-1.47795	6.63335e-17	3.5216e-15	392	1
BTNL9	-0.858229	-1.78423	7.16882e-17	3.79619e-15	393	1
SPRY1	0.615957	-1.02323	9.05608e-17	4.7834e-15	394	1
TMEM255B	-0.661356	-1.60335	9.33749e-17	4.91956e-15	395	1
LPL	-0.394041	-1.39227	9.40975e-17	4.94511e-15	396	1
ADCY4	-1.12008	-1.81031	1.01096e-16	5.29951e-15	397	1
TSPAN18	-1.47019	-1.90206	1.04084e-16	5.44243e-15	398	1
STAB1	1.56417	-0.807943	1.20458e-16	6.28284e-15	399	1
SPATS2L	0.12685	-1.1651	1.20981e-16	6.29435e-15	400	1
PLEKHO1	1.22737	-0.842209	1.26957e-16	6.58877e-15	401	1
CLIP2	-1.05433	-1.64109	1.30295e-16	6.74521e-15	402	1
FJX1	-0.86526	-1.57843	1.49005e-16	7.69467e-15	403	1
ATP2B4	-0.122715	-1.33519	2.06998e-16	1.06402e-14	404	1
LINGO1	-1.42565	-1.89852	2.07067e-16	1.06402e-14	405	1
NPR1	-1.372	-1.96931	2.73159e-16	1.40017e-14	406	1
DCHS1	-0.529933	-1.39963	3.28316e-16	1.67877e-14	407	1
S1PR1	-0.876035	-1.69049	3.52264e-16	1.79681e-14	408	1
CALHM5	-2.18127	-2.49393	3.77235e-16	1.91947e-14	409	1
POPDC2	-0.540074	-1.36224	4.22082e-16	2.14243e-14	410	1
GLS	0.114609	-1.09057	4.30809e-16	2.1814e-14	411	1
SEC14L1	0.416859	-1.03441	5.73816e-16	2.89847e-14	412	1
SPECC1	0.371446	-1.05241	5.8276e-16	2.93652e-14	413	1
EGFLAM	-0.692595	-1.52162	6.11063e-16	3.0717e-14	414	1
TCF15	-1.21125	-1.78595	6.43727e-16	3.2281e-14	415	1
ROBO1	-0.928476	-1.64389	6.77168e-16	3.38763e-14	416	1
RCAN2	-1.63643	-1.97676	6.98708e-16	3.48701e-14	417	1
NR2F2	2.03138	-0.681865	8.33434e-16	4.14942e-14	418	1
INPP4B	1.60546	-0.709515	9.08549e-16	4.51261e-14	419	1
EPB41L1	1.46759	-0.74839	9.96459e-16	4.93745e-14	420	1
GIPC3	-2.4293	-2.51939	1.07472e-15	5.3126e-14	421	1
NDN	-1.5138	-1.89034	1.26669e-15	6.24668e-14	422	1
PEAR1	0.256695	-1.06383	1.41036e-15	6.93875e-14	423	1
MT-CO3	7.85833	-0.379753	1.48204e-15	7.27422e-14	424	1
ECSCR	-0.991331	-1.62202	1.53115e-15	7.49761e-14	425	1
ATP1B1	3.50356	0.629595	1.75516e-15	8.57435e-14	426	1
OAZ2	2.2159	-0.540801	1.86496e-15	9.08939e-14	427	1
SERPINE1	-0.55959	-1.58255	1.96327e-15	9.54615e-14	428	1
FHL3	-1.31252	-1.79379	2.34042e-15	1.13535e-13	429	1
SIPA1L2	-0.681554	-1.47512	2.36843e-15	1.14627e-13	430	1
SEMA6B	0.446475	-0.971639	2.49375e-15	1.20412e-13	431	1
C15orf39	-0.228161	-1.16542	2.61064e-15	1.25764e-13	432	1
ARHGAP23	-0.938568	-1.52971	2.82193e-15	1.35629e-13	433	1
XBP1	6.79379	0.187901	2.8446e-15	1.36403e-13	434	1
FGF1	-1.04156	-1.69201	2.98715e-15	1.4291e-13	435	1
CDC42EP5	-1.10888	-1.65544	3.17285e-15	1.51446e-13	436	1
SNTB1	-0.131222	-1.16196	3.30685e-15	1.5748e-13	437	1
HLA-B	5.45047	-0.31187	3.39017e-15	1.6108e-13	438	1
KIFC3	-0.82894	-1.56994	3.44227e-15	1.63183e-13	439	1
CHN1	-2.21833	-2.50089	3.76467e-15	1.7806e-13	440	1
CNN3	3.52488	-0.373693	4.42466e-15	2.08802e-13	441	1
DAB2IP	1.21931	-0.788477	4.51862e-15	2.12753e-13	442	1
SLC4A4	2.21922	0.83652	5.39736e-15	2.53554e-13	443	1
GATA3	6.16248	0.167009	5.53237e-15	2.59311e-13	444	1
AKAP13	1.60474	-0.656211	6.30505e-15	2.94864e-13	445	1
ZBTB46	-0.344678	-1.28095	7.82377e-15	3.65068e-13	446	1
ARHGAP31	-1.63578	-1.91802	8.46867e-15	3.94276e-13	447	1
ST5	0.59482	-0.904128	8.77751e-15	4.07743e-13	448	1
PDGFD	1.17642	-0.77295	9.72222e-15	4.50622e-13	449	1
GRAP	-1.12493	-1.63645	1.12197e-14	5.18875e-13	450	1
SCD	2.67259	0.62376	1.16598e-14	5.38032e-13	451	1
LMO2	-1.04325	-1.64579	1.20744e-14	5.55932e-13	452	1
GNG2	-1.013	-1.64617	1.23745e-14	5.68491e-13	453	1
CACNB2	-1.55191	-1.89157	1.35969e-14	6.23273e-13	454	1
MYO1E	-0.251164	-1.29321	1.36539e-14	6.2451e-13	455	1
TUBB6	-1.33499	-1.73058	1.47904e-14	6.75005e-13	456	1
RBMS2	0.428332	-0.994126	1.49103e-14	6.78989e-13	457	1
LYPD1	-1.22298	-1.77593	1.64988e-14	7.49688e-13	458	1
KCNJ2	-0.935683	-1.62928	1.7539e-14	7.95215e-13	459	1
TRPV2	-1.26689	-1.76781	1.9222e-14	8.69629e-13	460	1
BTG2	4.04461	0.387742	1.93657e-14	8.74228e-13	461	1
EVL	5.61531	0.232741	2.00141e-14	9.01546e-13	462	1
VSTM4	-1.81703	-1.99533	2.45729e-14	1.10451e-12	463	1
MT-ND1	7.82074	-0.169357	2.58421e-14	1.15905e-12	464	1
NRN1	-1.44398	-1.79588	3.29634e-14	1.47527e-12	465	1
LIMS1	1.54852	-0.697948	3.56173e-14	1.59063e-12	466	1
LTF	8.61493	0.360975	4.31298e-14	1.922e-12	467	1
IL3RA	-1.65071	-1.90515	4.6282e-14	2.05807e-12	468	1
DIAPH2	-0.86831	-1.46913	5.62487e-14	2.49593e-12	469	1
FLI1	-1.18224	-1.64178	5.92592e-14	2.62392e-12	470	1
LPAR6	1.18898	-0.766726	6.0117e-14	2.65625e-12	471	1
LRRC26	4.91273	0.283662	6.1882e-14	2.72845e-12	472	1
SCARF1	-0.763546	-1.3422	6.58239e-14	2.89611e-12	473	1
COL21A1	-1.0474	-1.62073	7.22025e-14	3.17006e-12	474	1
FHL1	-1.09372	-1.5903	7.39665e-14	3.24067e-12	475	1
PXDN	1.26398	-0.779361	7.80823e-14	3.41381e-12	476	1
ANK2	-2.17566	-2.30451	8.02524e-14	3.50133e-12	477	1
CNRIP1	-1.98638	-2.07859	8.29156e-14	3.60995e-12	478	1
LMOD1	-1.72896	-1.98004	8.40841e-14	3.65318e-12	479	1
NDRG2	1.20755	-0.700196	9.97747e-14	4.32586e-12	480	1
ARHGAP6	-2.62464	-2.66063	1.08655e-13	4.70108e-12	481	1
PREX2	-1.67569	-1.86473	1.12028e-13	4.83698e-12	482	1
HSD17B11	-0.164982	-1.10744	1.1935e-13	5.14242e-12	483	1
MRC2	1.42581	-0.703763	1.21912e-13	5.24198e-12	484	1
INKA1	-0.864779	-1.4686	1.25128e-13	5.36913e-12	485	1
SLFN11	-1.96862	-2.0762	1.27111e-13	5.44304e-12	486	1
ST3GAL2	-0.300668	-1.15552	1.29484e-13	5.53326e-12	487	1
KCNN3	-1.32173	-1.70474	1.49142e-13	6.36023e-12	488	1
CREB3L1	3.47724	0.34608	1.58401e-13	6.74129e-12	489	1
FGD3	3.8158	0.360398	1.70157e-13	7.22679e-12	490	1
EFNB1	-1.43537	-1.68366	1.70845e-13	7.24125e-12	491	1
C1orf54	-1.01116	-1.63331	1.78355e-13	7.54418e-12	492	1
ADCY3	-0.947047	-1.44828	1.79961e-13	7.59667e-12	493	1
MAP2	-1.68024	-1.85087	1.82129e-13	7.67263e-12	494	1
PTGIR	-1.26069	-1.67779	1.8348e-13	7.71396e-12	495	1
TGFB1	0.805886	-0.854417	1.88362e-13	7.88766e-12	496	1
FKBP9	1.58384	-0.652449	1.8837e-13	7.88766e-12	497	1
RAPGEF5	1.00923	-0.793044	2.09464e-13	8.75333e-12	498	1
NTN4	3.80135	0.442652	2.12034e-13	8.84298e-12	499	1
EPS8	0.709856	-0.958094	2.19511e-13	9.13649e-12	500	1
PEAK1	0.552692	-0.893847	2.20304e-13	9.15119e-12	501	1
ERBB3	3.69977	0.31982	2.38157e-13	9.87309e-12	502	1
CTHRC1	-2.23212	-2.34796	2.499e-13	1.03393e-11	503	1
S100A4	0.155262	-1.16257	2.59721e-13	1.07243e-11	504	1
RAPGEF2	-0.0291942	-1.0503	3.06382e-13	1.2626e-11	505	1
CD200	-1.18829	-1.59666	4.11248e-13	1.6914e-11	506	1
SOBP	-1.98947	-1.96752	4.23423e-13	1.73804e-11	507	1
MGAT3	-2.02199	-1.97663	4.68278e-13	1.91837e-11	508	1
APP	4.46601	-0.259255	4.92472e-13	2.01352e-11	509	1
JAK1	2.19285	-0.525503	5.75598e-13	2.34878e-11	510	1
GOLIM4	1.59037	-0.597627	6.68848e-13	2.72395e-11	511	1
HEY1	-1.46769	-1.61459	6.71765e-13	2.73049e-11	512	1
ARHGEF15	-1.23154	-1.60867	7.00742e-13	2.84272e-11	513	1
PRRX2	-2.18505	-2.17805	7.06218e-13	2.85936e-11	514	1
ARHGEF40	0.586556	-0.841393	7.2401e-13	2.9257e-11	515	1
GUCY1A1	-1.18007	-1.5796	7.33474e-13	2.9582e-11	516	1
TNS2	2.45693	-0.47872	8.53594e-13	3.436e-11	517	1
USHBP1	-1.79272	-1.92915	9.56249e-13	3.84179e-11	518	1
NOVA2	-1.33851	-1.69081	1.01831e-12	4.08319e-11	519	1
DCBLD2	0.218224	-0.908395	1.02026e-12	4.08319e-11	520	1
PCDH18	-2.17031	-2.21803	1.0967e-12	4.38071e-11	521	1
HSD11B2	-1.09299	-1.5071	1.10194e-12	4.3932e-11	522	1
RASIP1	-1.83484	-1.86926	1.18791e-12	4.72689e-11	523	1
LIMD2	-0.567474	-1.21839	1.20409e-12	4.7789e-11	524	1
SYNM	-1.42479	-1.70823	1.20558e-12	4.7789e-11	525	1
SOX11	-2.40536	-2.23531	1.21681e-12	4.81427e-11	526	1
CACNA1C	-1.0947	-1.48366	1.21914e-12	4.81433e-11	527	1
NGF	-2.0141	-2.01844	1.25693e-12	4.95418e-11	528	1
MAP3K7CL	-0.17286	-1.14361	1.33635e-12	5.25725e-11	529	1
HLA-F	0.519888	-0.913785	1.37309e-12	5.39159e-11	530	1
GPRC5B	0.22737	-0.977294	1.42093e-12	5.56891e-11	531	1
SYDE1	-0.879988	-1.46339	1.4586e-12	5.70582e-11	532	1
P2RY14	-2.78384	-2.54967	1.49474e-12	5.83622e-11	533	1
LGALSL	0.24908	-0.911639	1.55437e-12	6.05766e-11	534	1
SLC29A1	2.27816	-0.503406	1.60646e-12	6.24896e-11	535	1
PTK2	1.92043	-0.546676	1.72883e-12	6.71244e-11	536	1
SYNPO	-0.150594	-1.17322	1.75525e-12	6.80234e-11	537	1
KCTD15	0.989978	-0.783988	2.09034e-12	8.08588e-11	538	1
LCAT	-0.183661	-1.04964	2.13001e-12	8.22406e-11	539	1
PRKG1	0.0771245	-1.03477	2.18891e-12	8.43582e-11	540	1
ABI3	-0.955551	-1.41105	2.19339e-12	8.43745e-11	541	1
OLFML1	-2.0583	-1.97735	2.80224e-12	1.07597e-10	542	1
GPR161	-2.42528	-2.30236	2.89761e-12	1.11054e-10	543	1
CD276	1.08391	-0.698033	3.04769e-12	1.16591e-10	544	1
DCLK3	-1.67613	-1.76596	3.34565e-12	1.27755e-10	545	1
FAM19A3	-2.66762	-2.34595	3.4607e-12	1.31906e-10	546	1
ARHGAP44	-0.720561	-1.26327	3.88534e-12	1.4782e-10	547	1
CEMIP2	1.17822	-0.743879	3.98822e-12	1.51458e-10	548	1
FKBP10	-0.192903	-1.09082	4.10686e-12	1.55679e-10	549	1
RNF145	-0.303288	-1.15394	4.27061e-12	1.61592e-10	550	1
LDB2	-1.67676	-1.80574	4.33588e-12	1.63712e-10	551	1
CDH8	-2.3471	-2.22753	4.34236e-12	1.63712e-10	552	1
ADAMTS12	-1.96408	-1.88723	4.58907e-12	1.727e-10	553	1
KANK3	-1.82611	-1.7287	5.18922e-12	1.94933e-10	554	1
CPED1	-1.45769	-1.6227	5.5389e-12	2.07694e-10	555	1
MUC1	6.20529	0.221732	5.58322e-12	2.08979e-10	556	1
2020-09-11	1.22192	-0.71305	5.85192e-12	2.18643e-10	557	1
FHOD1	1.44741	-0.634201	6.10837e-12	2.27816e-10	558	1
SYNPO2	-1.88252	-1.89197	6.71603e-12	2.50031e-10	559	1
ADAMTS5	-1.25227	-1.6245	7.50978e-12	2.79082e-10	560	1
FAM19A5	-1.92119	-1.87069	8.08552e-12	2.99943e-10	561	1
NFASC	-0.914167	-1.44142	9.4924e-12	3.51506e-10	562	1
FOLH1	-2.3908	-2.11517	1.10192e-11	4.07318e-10	563	1
RHOA	4.71938	-0.215501	1.1638e-11	4.29429e-10	564	1
HLA-A	5.22171	-0.271749	1.2145e-11	4.47345e-10	565	1
RIPOR1	0.761566	-0.787365	1.24665e-11	4.58375e-10	566	1
PHACTR2	0.0167348	-1.08934	1.38895e-11	5.09795e-10	567	1
LRRC8C	-1.05194	-1.3856	1.43886e-11	5.27185e-10	568	1
ANKRD33B	-4.04476	-3.82442	1.46853e-11	5.37109e-10	569	1
MEOX2	-1.8381	-1.86363	1.55161e-11	5.66502e-10	570	1
WIPF1	-0.0280322	-1.0039	1.59072e-11	5.79761e-10	571	1
PDLIM2	-0.198478	-1.06372	1.60567e-11	5.84187e-10	572	1
CFB	3.40504	0.421391	1.68779e-11	6.12993e-10	573	1
SGCE	-2.59261	-2.32511	1.95077e-11	7.07274e-10	574	1
HIP1	0.572566	-0.825308	1.98017e-11	7.16685e-10	575	1
FRMD4A	0.844337	-0.768795	2.02908e-11	7.33111e-10	576	1
PAG1	-1.34342	-1.45567	2.04761e-11	7.38525e-10	577	1
EXOC3L2	-2.24728	-1.97201	2.30532e-11	8.2875e-10	578	1
RUSC2	-0.147039	-1.05313	2.30573e-11	8.2875e-10	579	1
EPB41L2	0.764262	-0.707655	2.33653e-11	8.38372e-10	580	1
NR3C1	-0.734994	-1.23686	2.38176e-11	8.53129e-10	581	1
PKD2	-0.646182	-1.23628	2.545e-11	9.10035e-10	582	1
FOXN3	-0.818447	-1.35694	2.59936e-11	9.27876e-10	583	1
COX7A1	1.38131	-0.614056	2.73327e-11	9.74008e-10	584	1
ROCK2	1.72329	-0.56068	2.86476e-11	1.01912e-09	585	1
NCK2	0.159408	-0.95439	2.87344e-11	1.02046e-09	586	1
CFL1	4.97082	-0.214289	3.23135e-11	1.14562e-09	587	1
KLF7	-1.15787	-1.50368	3.41321e-11	1.20803e-09	588	1
2020-09-07	2.37366	-0.495795	3.57673e-11	1.26376e-09	589	1
HSPB8	-3.2344	-2.78932	3.62589e-11	1.27896e-09	590	1
AKT3	-1.1402	-1.42323	4.41784e-11	1.55566e-09	591	1
RBPMS2	-1.69364	-1.78346	4.51558e-11	1.58739e-09	592	1
ELF3	2.88049	0.455259	5.0271e-11	1.76423e-09	593	1
TUBA1A	1.09015	-0.714272	5.04265e-11	1.76671e-09	594	1
RGS16	-0.755375	-1.30438	5.30232e-11	1.85456e-09	595	1
CMTM3	-0.287637	-1.09031	5.35975e-11	1.8715e-09	596	1
SIPA1	1.54324	-0.57604	5.44542e-11	1.89823e-09	597	1
TSPAN14	2.2528	-0.469589	5.48768e-11	1.90977e-09	598	1
IGFBP2	2.4845	-0.46766	5.58061e-11	1.93887e-09	599	1
PIEZO2	-0.703621	-1.20074	5.68923e-11	1.97331e-09	600	1
FAM198B	2.84046	-0.368873	5.81469e-11	2.01347e-09	601	1
GIMAP1	-2.0605	-1.8579	5.85147e-11	2.02284e-09	602	1
MYL6	4.23425	-0.319144	6.05684e-11	2.09036e-09	603	1
SH3PXD2A	0.550196	-0.827825	6.27759e-11	2.16164e-09	604	1
LAMC3	-1.69604	-1.69167	6.28414e-11	2.16164e-09	605	1
HBEGF	-1.7474	-1.78391	6.78806e-11	2.33113e-09	606	1
LATS2	-0.768118	-1.16394	6.94488e-11	2.38105e-09	607	1
TGM2	-1.30484	-1.41448	8.56746e-11	2.93252e-09	608	1
RASGRP2	-1.75563	-1.68021	8.67265e-11	2.96365e-09	609	1
ARRDC3	0.358957	-0.877371	8.93823e-11	3.0494e-09	610	1
FOS	2.34449	0.717798	9.16831e-11	3.12278e-09	611	1
FOXC2	-2.07608	-1.87511	9.22399e-11	3.13661e-09	612	1
NRIP2	-2.76953	-2.47817	9.66135e-11	3.27997e-09	613	1
MEF2A	1.69821	-0.529257	1.02449e-10	3.47243e-09	614	1
LTBP1	-0.677252	-1.25434	1.0496e-10	3.55173e-09	615	1
MEG3	-2.72968	-2.41888	1.06635e-10	3.60255e-09	616	1
ITGA8	-1.81291	-1.76656	1.151e-10	3.87838e-09	617	1
KCTD3	3.16179	0.348752	1.15172e-10	3.87838e-09	618	1
GPRIN3	-1.08527	-1.35146	1.37934e-10	4.63739e-09	619	1
CSRP1	3.25865	-0.350118	1.38377e-10	4.64479e-09	620	1
TBC1D1	-0.0668181	-1.02344	1.40439e-10	4.7064e-09	621	1
LEPROT	2.54558	-0.399295	1.48048e-10	4.95343e-09	622	1
CPNE5	-1.97834	-1.85249	1.50838e-10	5.03866e-09	623	1
HLA-DPA1	2.77998	-0.451322	1.53807e-10	5.12962e-09	624	1
CTNNB1	4.28787	-0.242078	1.69024e-10	5.62808e-09	625	1
ITIH5	-1.91086	-1.8015	1.74946e-10	5.81596e-09	626	1
CLDN4	2.48817	0.515274	1.76997e-10	5.87278e-09	627	1
HTR1F	-2.52878	-2.14452	1.77219e-10	5.87278e-09	628	1
RASA4	-0.591255	-1.17442	1.81283e-10	5.99789e-09	629	1
CYB5R3	1.973	-0.518465	1.82238e-10	6.01993e-09	630	1
RARRES3	2.8486	0.465318	1.90377e-10	6.27883e-09	631	1
TNFAIP6	-2.12887	-1.94804	1.9453e-10	6.40563e-09	632	1
EFNB3	-2.63926	-2.12626	1.97812e-10	6.50343e-09	633	1
TWIST1	-3.37814	-2.96829	1.99008e-10	6.53241e-09	634	1
MECOM	-2.36356	-2.06609	1.99401e-10	6.535e-09	635	1
ARHGAP26	0.124116	-0.897972	2.03159e-10	6.6477e-09	636	1
TFF1	4.67563	-0.490036	2.07042e-10	6.76414e-09	637	1
FAM162B	-2.61525	-2.24421	2.1434e-10	6.99157e-09	638	1
TSPAN7	-2.0668	-1.88638	2.18574e-10	7.11853e-09	639	1
HOTAIRM1	-1.55537	-1.47202	2.21419e-10	7.19994e-09	640	1
SYNE1	-0.284371	-0.998932	2.33944e-10	7.59534e-09	641	1
TP53I11	2.91988	-0.363543	2.54192e-10	8.23986e-09	642	1
CLDND1	0.922121	-0.654002	2.83019e-10	9.16005e-09	643	1
SLC43A3	-0.197186	-0.998083	2.85147e-10	9.2146e-09	644	1
PLN	-1.80779	-1.79989	3.06335e-10	9.88394e-09	645	1
SMAD6	-1.1971	-1.32222	3.07079e-10	9.8926e-09	646	1
OPTN	0.097795	-0.899418	3.23004e-10	1.03896e-08	647	1
ELOVL2	0.051936	-0.875098	3.24542e-10	1.04229e-08	648	1
VEGFC	-2.97621	-2.47915	3.29717e-10	1.05728e-08	649	1
LIX1L	-0.614651	-1.12658	3.36813e-10	1.07837e-08	650	1
B4GALNT1	-2.03432	-1.81539	3.59944e-10	1.15066e-08	651	1
NLRP1	-1.54816	-1.56502	3.64418e-10	1.16317e-08	652	1
CPT1B	2.33432	0.447142	3.69822e-10	1.17862e-08	653	1
GRK3	-0.273118	-1.03667	3.7294e-10	1.18674e-08	654	1
BOC	-1.34901	-1.42846	4.13284e-10	1.31311e-08	655	1
DEGS1	1.65732	-0.510763	4.20121e-10	1.33089e-08	656	1
VEGFA	5.08203	0.213176	4.2016e-10	1.33089e-08	657	1
ADAMTS2	-2.59526	-2.19862	4.21387e-10	1.33275e-08	658	1
SEMA5B	-2.1481	-1.82211	4.39925e-10	1.38927e-08	659	1
KCNAB1	-2.46792	-1.97197	4.44353e-10	1.40113e-08	660	1
FERMT2	0.580451	-0.760369	4.82104e-10	1.51539e-08	661	1
SYNE3	-2.20501	-1.9456	4.83386e-10	1.51539e-08	662	1
COX4I1	3.25204	-0.331363	4.83434e-10	1.51539e-08	663	1
PLK2	1.64927	-0.556927	4.84084e-10	1.51539e-08	664	1
CDK5RAP3	3.30385	0.305373	4.84231e-10	1.51539e-08	665	1
PDE2A	-2.7302	-2.10075	5.30097e-10	1.65643e-08	666	1
STARD8	-2.00162	-1.68832	5.32461e-10	1.66133e-08	667	1
MAP2K1	1.41797	-0.557038	5.37046e-10	1.67312e-08	668	1
NUDT4	1.72571	-0.500387	5.49304e-10	1.70876e-08	669	1
DENND2A	-0.695701	-1.07031	5.52849e-10	1.71721e-08	670	1
ARHGEF6	-0.770082	-1.12039	5.55054e-10	1.72149e-08	671	1
AVPR1A	-2.55917	-2.13337	5.67391e-10	1.75714e-08	672	1
ARPC2	2.83359	-0.372313	5.85588e-10	1.8108e-08	673	1
DNM3OS	-1.36082	-1.38489	5.94287e-10	1.83497e-08	674	1
TBX15	-1.12599	-1.32448	6.11353e-10	1.88487e-08	675	1
FAM20C	0.334754	-0.888791	6.23819e-10	1.92046e-08	676	1
LRP1	0.798138	-0.728436	6.49402e-10	1.99626e-08	677	1
FRY	1.25494	-0.595525	7.18643e-10	2.20585e-08	678	1
APBA1	-2.58153	-2.14165	7.37652e-10	2.26087e-08	679	1
CDKN2A	-1.82789	-1.64092	7.48325e-10	2.2902e-08	680	1
VIPR2	1.48581	0.772007	7.9384e-10	2.42593e-08	681	1
RUNX1T1	-2.3687	-1.85435	8.38532e-10	2.55875e-08	682	1
CCDC102B	-1.5437	-1.53914	9.16412e-10	2.79231e-08	683	1
PDE1C	-2.08859	-1.71693	9.40959e-10	2.86291e-08	684	1
LCP2	-0.795936	-1.13267	9.42429e-10	2.86319e-08	685	1
HOPX	-2.67514	-2.28047	9.66267e-10	2.93134e-08	686	1
WNT11	1.25424	1.04701	1.00698e-09	3.05041e-08	687	1
P3H2	-1.92648	-1.7727	1.04584e-09	3.16351e-08	688	1
HVCN1	-2.01674	-1.80772	1.08664e-09	3.28215e-08	689	1
BCAR1	1.34351	-0.546494	1.10352e-09	3.32831e-08	690	1
CCDC88A	0.408393	-0.862659	1.13739e-09	3.42549e-08	691	1
PPP1R12A	2.06888	-0.474416	1.17361e-09	3.52949e-08	692	1
RAPGEF1	1.08122	-0.601067	1.20739e-09	3.62583e-08	693	1
RFX8	-2.93144	-2.28662	1.29992e-09	3.89808e-08	694	1
RIN3	-0.97935	-1.19169	1.32727e-09	3.97191e-08	695	1
SH3GLB2	3.88952	0.2693	1.32836e-09	3.97191e-08	696	1
PLCB1	0.293188	1.00522	1.43739e-09	4.29175e-08	697	1
IER5L	0.806389	-0.654669	1.61247e-09	4.8076e-08	698	1
PPDPF	4.43854	0.235224	1.68264e-09	5.00965e-08	699	1
SPON2	-1.01131	-1.27444	1.84827e-09	5.4949e-08	700	1
ADAM9	-1.72841	-1.653	1.89306e-09	5.62003e-08	701	1
SLC25A29	4.06678	0.234481	1.92847e-09	5.71699e-08	702	1
2020-09-02	4.16723	-0.226811	1.96943e-09	5.83012e-08	703	1
PATJ	2.80791	0.342636	2.19346e-09	6.4841e-08	704	1
SOX17	-2.76514	-2.10102	2.23287e-09	6.59123e-08	705	1
IL34	-2.61371	-2.03613	2.39473e-09	7.05902e-08	706	1
CD79B	-2.36667	-1.93777	2.48604e-09	7.31781e-08	707	1
ANKRD30B	2.83838	0.427919	2.55873e-09	7.52116e-08	708	1
RPL14	5.51665	0.171582	2.56484e-09	7.52849e-08	709	1
ATP11B	-1.70518	-1.54512	2.62266e-09	7.68237e-08	710	1
IGFBP5	2.5907	-0.572107	2.62465e-09	7.68237e-08	711	1
SNX3	2.77552	-0.35691	2.73432e-09	7.99213e-08	712	1
TCN1	1.22958	1.08348	2.7479e-09	8.02054e-08	713	1
PLAGL1	-1.93841	-1.69985	2.80256e-09	8.16508e-08	714	1
SLC40A1	4.14201	0.322554	2.80526e-09	8.16508e-08	715	1
GATA3-AS1	2.68001	0.356959	2.82739e-09	8.21799e-08	716	1
PPEF1	-1.95198	-1.63697	2.83553e-09	8.23015e-08	717	1
MDFIC	-1.93121	-1.68003	2.97641e-09	8.62703e-08	718	1
TMC5	2.02351	0.59653	2.99044e-09	8.65563e-08	719	1
CXCL12	1.69976	-0.513715	3.03178e-09	8.76309e-08	720	1
AC020916.1	-0.046457	-0.820427	3.12638e-09	9.02401e-08	721	1
TBX2-AS1	-1.6203	-1.52332	3.14051e-09	9.05223e-08	722	1
PROS1	-1.54672	-1.51415	3.38355e-09	9.73929e-08	723	1
HOXA7	-3.86063	-3.11381	3.49389e-09	1.0043e-07	724	1
ECHDC2	3.38331	0.295402	3.61747e-09	1.03839e-07	725	1
UBE2E2	-2.48917	-1.9974	3.80303e-09	1.09015e-07	726	1
ARHGAP29	1.36153	-0.553964	3.87676e-09	1.10976e-07	727	1
CDKN1C	-1.16957	-1.31156	3.90416e-09	1.11606e-07	728	1
SAMHD1	1.20524	-0.620066	3.92545e-09	1.12061e-07	729	1
NETO2	-2.44759	-1.9614	4.17718e-09	1.19084e-07	730	1
GIMAP8	-1.44458	-1.33135	4.32213e-09	1.23048e-07	731	1
MT2A	2.21475	-0.463757	4.79335e-09	1.36277e-07	732	1
IBSP	-2.6922	-2.46752	4.81556e-09	1.36721e-07	733	1
ALPK3	-2.2719	-1.79848	4.88305e-09	1.38449e-07	734	1
PDZK1	3.46439	-0.431182	4.9057e-09	1.38901e-07	735	1
GDF9	1.13848	-0.672415	5.3456e-09	1.51151e-07	736	1
TNFSF10	4.32104	0.234997	5.43681e-09	1.53522e-07	737	1
IL4R	0.252305	-0.797817	5.49351e-09	1.54913e-07	738	1
IER5	0.3944	-0.742776	5.61181e-09	1.57987e-07	739	1
PKM	5.32073	0.164784	5.61774e-09	1.57987e-07	740	1
INAFM2	0.779388	-0.641094	5.76156e-09	1.61814e-07	741	1
PINK1	1.26721	-0.548926	5.77122e-09	1.61866e-07	742	1
SPP1	2.73149	0.73652	5.95361e-09	1.66757e-07	743	1
DMD	-2.22733	-1.74219	6.02476e-09	1.68523e-07	744	1
OSBPL3	-0.735679	-1.09387	6.04237e-09	1.68789e-07	745	1
FBLIM1	0.889357	-0.64075	6.27807e-09	1.75138e-07	746	1
ST3GAL6	-1.13089	-1.21406	6.30019e-09	1.7552e-07	747	1
TLN1	2.12977	-0.439729	6.41256e-09	1.78411e-07	748	1
ADAP2	0.0440907	-0.970526	6.62777e-09	1.84153e-07	749	1
LLGL2	2.8342	0.31634	6.99512e-09	1.941e-07	750	1
NTRK2	-1.51972	-1.4436	7.06095e-09	1.95666e-07	751	1
GRPEL2	0.391613	-0.728705	7.39885e-09	2.04757e-07	752	1
PLXNB1	3.97709	0.261659	7.50252e-09	2.0735e-07	753	1
CYP26B1	-2.66924	-2.14637	7.52496e-09	2.07695e-07	754	1
SHE	-2.97863	-2.2061	7.88176e-09	2.17137e-07	755	1
HMOX1	-0.460698	-1.04823	7.88794e-09	2.17137e-07	756	1
CD109	-1.43124	-1.42659	7.91845e-09	2.17689e-07	757	1
FADS2	-1.68976	-1.41836	8.51579e-09	2.33802e-07	758	1
KCNC4	-0.748138	-1.04779	8.61246e-09	2.36145e-07	759	1
ITPRIPL2	1.1626	-0.538902	8.78787e-09	2.40637e-07	760	1
GPD1L	2.48137	0.395327	8.95268e-09	2.44828e-07	761	1
KRT8	5.55821	0.185008	8.9645e-09	2.4483e-07	762	1
SNAI1	-3.19448	-2.42609	8.99236e-09	2.45269e-07	763	1
KLC1	2.11816	-0.398368	1.02107e-08	2.78134e-07	764	1
MGST3	2.29129	-0.404527	1.03723e-08	2.82115e-07	765	1
CD4	0.415416	-0.788412	1.0384e-08	2.82115e-07	766	1
ADARB1	-0.91219	-1.08335	1.06269e-08	2.88339e-07	767	1
FBXL7	-1.63101	-1.39811	1.08585e-08	2.94239e-07	768	1
GATA2	-2.15103	-1.68471	1.12739e-08	3.05098e-07	769	1
KLF13	-0.418146	-1.00806	1.23568e-08	3.33972e-07	770	1
TBXA2R	-2.03717	-1.65694	1.32685e-08	3.58146e-07	771	1
DERL3	-2.65207	-1.97799	1.3439e-08	3.62278e-07	772	1
SHISA2	0.178361	1.02582	1.35393e-08	3.64115e-07	773	1
CHST3	-1.81812	-1.49682	1.35421e-08	3.64115e-07	774	1
HSPA12B	-1.81028	-1.543	1.44946e-08	3.89223e-07	775	1
RASAL2	-0.0947166	-0.897155	1.46658e-08	3.93313e-07	776	1
RASA3	-1.43436	-1.28857	1.4706e-08	3.93881e-07	777	1
SERPINA6	2.45671	-0.528962	1.50019e-08	4.01291e-07	778	1
SLIT2	-2.7477	-2.1333	1.57604e-08	4.21041e-07	779	1
CX3CL1	0.107385	-0.818995	1.67233e-08	4.46191e-07	780	1
HEXDC	1.38888	0.53786	1.78067e-08	4.74488e-07	781	1
HOXD8	-2.33534	-1.80392	1.81266e-08	4.82395e-07	782	1
GNB4	-0.616878	-1.01124	1.83147e-08	4.86778e-07	783	1
MCTP1	-3.80072	-2.87846	1.84841e-08	4.90654e-07	784	1
MSX1	-1.91185	-1.61396	1.87261e-08	4.96443e-07	785	1
SATB2	-2.36093	-1.83407	1.87607e-08	4.96728e-07	786	1
MAL2	3.02896	0.306637	1.89411e-08	5.00868e-07	787	1
SKI	1.26343	-0.512401	1.97135e-08	5.20631e-07	788	1
REM1	-2.10236	-1.57541	2.08554e-08	5.5009e-07	789	1
GOLGA8B	2.2125	0.411353	2.14364e-08	5.64701e-07	790	1
RCSD1	-1.82384	-1.58661	2.2843e-08	6.00994e-07	791	1
DLX5	-2.66039	-1.95212	2.37674e-08	6.24524e-07	792	1
NAP1L1	3.02813	-0.342881	2.40285e-08	6.3059e-07	793	1
SLC26A10	-2.41437	-1.76645	2.5604e-08	6.71089e-07	794	1
STK10	0.0270616	-0.739277	2.59162e-08	6.78416e-07	795	1
DMRT3	-2.44487	-1.86469	2.63344e-08	6.88498e-07	796	1
BMPR1B	4.8076	0.175769	2.7121e-08	7.08174e-07	797	1
ARHGEF7	1.88467	-0.436559	2.85246e-08	7.43185e-07	798	1
SEMA3F	2.60158	-0.364149	2.85332e-08	7.43185e-07	799	1
C3orf70	-2.20104	-1.7107	2.89453e-08	7.52977e-07	800	1
RASSF2	-1.26916	-1.23235	2.92931e-08	7.61071e-07	801	1
ADIRF	2.97714	-0.344826	2.99481e-08	7.7712e-07	802	1
PHC2	2.12987	-0.379968	3.04634e-08	7.89508e-07	803	1
ATP1A2	-2.99569	-2.11487	3.14487e-08	8.14027e-07	804	1
EPS8L2	3.01464	0.301257	3.24485e-08	8.38865e-07	805	1
STC1	-1.46967	-1.3694	3.29454e-08	8.50653e-07	806	1
FZD4	2.10596	-0.401189	3.31833e-08	8.55735e-07	807	1
INHBA	-1.76509	-1.57328	3.34676e-08	8.61998e-07	808	1
SRPX2	-2.55144	-1.85226	3.47188e-08	8.93119e-07	809	1
DZIP1	-2.51019	-1.82234	3.50938e-08	9.01651e-07	810	1
LYN	-0.635397	-0.975031	3.53127e-08	9.06156e-07	811	1
KLF4	1.8268	0.488182	3.54819e-08	9.09376e-07	812	1
CFH	-2.34033	-1.79317	3.59196e-08	9.19463e-07	813	1
NFKBIZ	0.765187	0.737112	3.67827e-08	9.404e-07	814	1
KLHL23	0.19674	-0.750789	3.71797e-08	9.49382e-07	815	1
PCAT19	-2.04277	-1.54172	3.81756e-08	9.72973e-07	816	1
MAMDC2	-2.36254	-1.70464	3.8197e-08	9.72973e-07	817	1
VASP	2.28998	-0.366264	3.85326e-08	9.80321e-07	818	1
FEZ1	-3.21614	-2.32972	3.86645e-08	9.82474e-07	819	1
NR2F1	-2.7904	-2.05655	4.19749e-08	1.06529e-06	820	1
CLEC3A	4.29422	0.363006	4.3127e-08	1.0932e-06	821	1
PLOD1	1.62218	-0.452673	4.92e-08	1.24562e-06	822	1
SLIT3	2.20947	-0.387663	5.26225e-08	1.33065e-06	823	1
GEM	-1.62469	-1.44591	5.29922e-08	1.33838e-06	824	1
FASN	3.49663	0.256986	5.34016e-08	1.34708e-06	825	1
TES	1.08446	-0.572423	5.39056e-08	1.35815e-06	826	1
TMED3	3.67623	0.245148	5.42066e-08	1.36408e-06	827	1
PALD1	-1.22211	-1.14384	5.51424e-08	1.38595e-06	828	1
STEAP4	-2.14197	-1.69884	5.6256e-08	1.41224e-06	829	1
PDK4	-0.971651	-1.12409	5.66333e-08	1.42e-06	830	1
AC100801.1	3.63579	0.35159	6.1245e-08	1.53378e-06	831	1
BMPR2	2.07953	-0.381818	6.26107e-08	1.5661e-06	832	1
RC3H2	1.35056	-0.531246	6.41753e-08	1.6033e-06	833	1
MEX3B	-2.45666	-1.73176	6.72655e-08	1.67849e-06	834	1
ZMAT3	0.801271	-0.591078	6.7694e-08	1.68716e-06	835	1
UTRN	3.1611	-0.276748	6.79303e-08	1.69102e-06	836	1
RNF128	-1.78489	-1.43746	6.8714e-08	1.70796e-06	837	1
ACSL4	-1.38652	-1.34874	6.87747e-08	1.70796e-06	838	1
PILRB	4.14598	0.23067	7.30043e-08	1.81084e-06	839	1
HYAL2	2.34167	-0.378857	7.47046e-08	1.85081e-06	840	1
HOXD9	-2.35455	-1.80925	7.51986e-08	1.86083e-06	841	1
CDKN2B	-2.28846	-1.68808	7.58015e-08	1.87352e-06	842	1
PELI1	0.578705	-0.679119	7.60428e-08	1.87726e-06	843	1
PRAG1	3.98925	0.227697	7.68079e-08	1.8939e-06	844	1
S1PR5	-1.81213	-1.41895	7.71557e-08	1.90022e-06	845	1
S100A14	2.69914	0.32691	8.21781e-08	2.02152e-06	846	1
KRT15	6.66578	0.147237	8.45869e-08	2.07832e-06	847	1
CMTM7	-0.107532	-0.80661	8.5742e-08	2.10422e-06	848	1
C19orf33	1.66418	0.455708	8.90821e-08	2.18361e-06	849	1
TSPAN12	-2.82093	-2.1692	9.30906e-08	2.27919e-06	850	1
HEPH	-2.18247	-1.54227	9.33551e-08	2.28298e-06	851	1
GREB1L	2.84283	0.306092	9.68681e-08	2.36611e-06	852	1
MUCL1	4.1953	-0.389294	9.70398e-08	2.36752e-06	853	1
LAPTM5	2.28067	-0.400721	9.72941e-08	2.37095e-06	854	1
PER1	0.558806	-0.609589	9.79107e-08	2.38318e-06	855	1
SLC44A4	4.32505	0.204252	9.99603e-08	2.43023e-06	856	1
FAS	-2.77368	-2.0239	1.00447e-07	2.4392e-06	857	1
SELENOP	2.9309	-0.337747	1.02197e-07	2.47882e-06	858	1
TYMP	3.63303	0.292431	1.06895e-07	2.58974e-06	859	1
HRC	-1.7921	-1.35503	1.11256e-07	2.6916e-06	860	1
NOX4	-2.44244	-1.78902	1.11358e-07	2.6916e-06	861	1
MT-CO2	7.97672	-0.242961	1.12498e-07	2.716e-06	862	1
HAGLROS	-4.76487	-3.90277	1.12943e-07	2.72358e-06	863	1
PRKAR1A	3.45204	-0.254574	1.13127e-07	2.72487e-06	864	1
MT-CO1	8.6708	-0.177985	1.14136e-07	2.746e-06	865	1
RAB3IP	2.28341	0.463007	1.14519e-07	2.75203e-06	866	1
RPL13	5.56434	-0.159581	1.14694e-07	2.75305e-06	867	1
COLGALT1	2.4518	-0.334048	1.15465e-07	2.76838e-06	868	1
MYL12A	2.30895	-0.395605	1.18168e-07	2.82991e-06	869	1
IGSF9	0.864016	0.603044	1.30381e-07	3.1188e-06	870	1
C1QTNF5	-4.87273	-4.05551	1.32563e-07	3.16737e-06	871	1
MT-ND3	7.23398	-0.209008	1.39603e-07	3.33174e-06	872	1
IFFO1	-1.01698	-1.0294	1.41256e-07	3.36733e-06	873	1
HIF1A	0.689673	-0.634305	1.47727e-07	3.51756e-06	874	1
IKBKB	3.27854	0.253346	1.48271e-07	3.52648e-06	875	1
STOM	2.9331	-0.374043	1.53081e-07	3.63673e-06	876	1
ADGRG1	0.907354	-0.542544	1.5521e-07	3.67903e-06	877	1
CAMSAP2	0.932655	-0.570165	1.55215e-07	3.67903e-06	878	1
PTN	-2.1857	-1.70766	1.55565e-07	3.68312e-06	879	1
SEMA4C	1.78254	-0.419333	1.56159e-07	3.69299e-06	880	1
ITM2A	-2.40149	-1.63472	1.59251e-07	3.76183e-06	881	1
ABHD11	1.86023	0.419089	1.61486e-07	3.80637e-06	882	1
EMC7	0.907538	-0.571235	1.61502e-07	3.80637e-06	883	1
SECTM1	0.203639	0.906034	1.78829e-07	4.20997e-06	884	1
TTN	-2.56007	-1.80059	1.79833e-07	4.22882e-06	885	1
DGKH	0.986138	-0.547083	1.83779e-07	4.31673e-06	886	1
LAPTM4B	-0.0657631	-0.800078	1.84198e-07	4.3217e-06	887	1
P2RY8	-2.85804	-2.02156	1.85681e-07	4.3516e-06	888	1
CACNA2D1	-2.27648	-1.68728	1.88378e-07	4.40982e-06	889	1
RAB6B	-2.8149	-1.8936	1.89978e-07	4.43921e-06	890	1
HDAC5	1.49428	-0.461318	1.9006e-07	4.43921e-06	891	1
GJA5	-2.29895	-1.64724	1.90511e-07	4.44476e-06	892	1
EPHA3	-3.27135	-2.29865	1.92166e-07	4.47836e-06	893	1
HDAC9	-1.40969	-1.24093	1.94269e-07	4.5223e-06	894	1
DUSP7	-0.581639	-0.887955	1.99062e-07	4.62869e-06	895	1
ARHGAP10	-1.1843	-1.12126	2.01353e-07	4.67675e-06	896	1
MT-ATP6	7.80785	-0.193885	2.02253e-07	4.6924e-06	897	1
CASQ2	-2.80299	-2.17155	2.09158e-07	4.84721e-06	898	1
ANKRD30A	6.2576	0.230296	2.10802e-07	4.87616e-06	899	1
YWHAB	4.1383	-0.212978	2.10876e-07	4.87616e-06	900	1
AC010329.1	-0.430747	0.885479	2.11732e-07	4.89052e-06	901	1
PLEKHG1	-2.05407	-1.54319	2.18365e-07	5.03813e-06	902	1
TCIM	1.5671	0.701187	2.22484e-07	5.12748e-06	903	1
CBL	0.222302	-0.678462	2.2884e-07	5.26813e-06	904	1
CSF1R	0.925497	-0.594822	2.34605e-07	5.39489e-06	905	1
ZBTB20	1.94853	-0.434341	2.38358e-07	5.47514e-06	906	1
JAZF1	-0.768342	-0.982032	2.417e-07	5.54578e-06	907	1
UBXN11	1.95238	0.387309	2.51281e-07	5.75926e-06	908	1
CHST11	-1.11589	-1.07494	2.55456e-07	5.8485e-06	909	1
RAC1	4.15149	-0.202961	2.56535e-07	5.86675e-06	910	1
TDO2	-2.0555	-1.61978	2.5939e-07	5.92554e-06	911	1
CLEC11A	0.120582	-0.707692	2.60118e-07	5.93565e-06	912	1
MALAT1	8.86611	0.213996	2.66052e-07	6.0644e-06	913	1
TMEM200B	-2.95589	-2.00421	2.66947e-07	6.07816e-06	914	1
MAP4	1.96497	-0.390265	2.81637e-07	6.40449e-06	915	1
PNP	-0.821572	-0.97824	2.81895e-07	6.40449e-06	916	1
FNDC1	-3.22295	-2.19813	2.88528e-07	6.54804e-06	917	1
LINC02009	1.43763	0.55949	2.89638e-07	6.56608e-06	918	1
FAM167B	-1.3153	-1.21102	2.92587e-07	6.62571e-06	919	1
PMEPA1	3.42393	-0.246757	2.95179e-07	6.67714e-06	920	1
HOXA5	-4.24221	-3.1534	3.03514e-07	6.85822e-06	921	1
CAMK2N1	1.92517	-0.41005	3.07004e-07	6.92956e-06	922	1
GBP4	-0.77048	-0.973314	3.24032e-07	7.306e-06	923	1
ZNF521	-2.81386	-1.87958	3.2491e-07	7.31786e-06	924	1
NOS3	-3.02514	-2.03439	3.37818e-07	7.60035e-06	925	1
RBFOX2	1.82762	-0.399851	3.38503e-07	7.60755e-06	926	1
NUMA1	3.91492	0.218547	3.42357e-07	7.68587e-06	927	1
AKAP12	-2.80215	-1.77048	3.45739e-07	7.75343e-06	928	1
ITGA2	0.578325	-0.608454	3.57514e-07	8.00886e-06	929	1
DCLK2	-2.19184	-1.57527	3.62716e-07	8.11664e-06	930	1
S100P	2.12268	0.483455	3.71082e-07	8.29494e-06	931	1
LMO4	0.126078	-0.7314	3.7687e-07	8.41529e-06	932	1
NUPR1	3.9018	0.220935	3.7876e-07	8.44842e-06	933	1
ADAM19	-2.45818	-1.6279	3.80055e-07	8.46822e-06	934	1
SGMS2	-3.21268	-2.16216	3.92756e-07	8.74186e-06	935	1
COL12A1	3.63775	0.236753	4.06021e-07	9.02747e-06	936	1
IFITM1	-2.2644	-1.83696	4.07729e-07	9.05577e-06	937	1
GRHL1	1.41716	0.466347	4.16403e-07	9.23855e-06	938	1
APLP2	3.64603	-0.219247	4.25063e-07	9.42063e-06	939	1
CA8	0.384485	-0.646926	4.38476e-07	9.70758e-06	940	1
DDX17	5.43958	0.140051	4.39303e-07	9.71555e-06	941	1
TNFAIP1	1.05697	-0.498577	4.42031e-07	9.7655e-06	942	1
UNC5B	1.96137	-0.411789	4.44799e-07	9.81623e-06	943	1
CSRNP1	-0.404744	-0.806184	4.50374e-07	9.92874e-06	944	1
NDRG4	-2.28325	-1.60785	4.53826e-07	9.99426e-06	945	1
CNNM2	-0.484564	-0.857164	4.5941e-07	1.01065e-05	946	1
KRT7	3.39755	0.265549	4.60788e-07	1.01261e-05	947	1
SEMA6A	-1.26032	-1.07306	4.73557e-07	1.03958e-05	948	1
PREX1	2.15121	-0.381753	4.74592e-07	1.04075e-05	949	1
DACT1	-2.07658	-1.47193	4.77153e-07	1.04417e-05	950.5	1
SPNS2	-2.06715	-1.45485	4.77153e-07	1.04417e-05	950.5	1
FOLR2	-1.43441	-1.23979	5.10252e-07	1.11543e-05	952	1
PITPNC1	-1.67887	-1.27756	5.19868e-07	1.13525e-05	953	1
NUPR2	0.798787	0.565345	5.44036e-07	1.18679e-05	954	1
STARD4	-2.18348	-1.52958	5.5346e-07	1.20608e-05	955	1
CHAD	3.09685	0.253335	5.73709e-07	1.24873e-05	956	1
PYGO1	-3.49854	-2.19379	5.74233e-07	1.24873e-05	957	1
SLC16A7	-2.24856	-1.4987	5.83815e-07	1.26824e-05	958	1
C1QA	1.08273	-0.581439	5.84773e-07	1.269e-05	959	1
FAM13C	-3.09514	-2.06575	5.89377e-07	1.27766e-05	960	1
TRPC1	-3.49834	-2.39025	5.94487e-07	1.2874e-05	961	1
HOXB7	-0.690133	-0.927943	5.96456e-07	1.29032e-05	962	1
MX1	1.28158	0.899376	6.28006e-07	1.35716e-05	963	1
FBLN1	-0.034727	-0.697563	6.34685e-07	1.37017e-05	964	1
CCR10	-2.97762	-2.02227	6.42176e-07	1.3849e-05	965	1
RBPMS	2.28363	-0.331155	6.57581e-07	1.41666e-05	966	1
KRT18	5.66284	0.151901	6.60567e-07	1.42023e-05	967	1
MT-ND2	7.28592	-0.111123	6.60602e-07	1.42023e-05	968	1
CLIP3	-2.23371	-1.51505	6.66621e-07	1.43169e-05	969	1
EPHB6	-3.64026	-2.4046	6.8038e-07	1.45973e-05	970	1
TLR4	-1.26828	-1.12486	6.92146e-07	1.48344e-05	971	1
SERINC3	3.07038	-0.268369	6.9941e-07	1.4974e-05	972	1
CPXM2	-3.03732	-2.06376	7.00097e-07	1.4974e-05	973	1
ODF3B	1.90765	0.396491	7.15475e-07	1.52872e-05	974	1
ATP1B3	1.41823	-0.430904	7.17096e-07	1.53061e-05	975	1
NR5A2	-3.85614	-2.61767	7.22565e-07	1.53937e-05	976	1
ARHGAP18	0.860547	-0.521926	7.22676e-07	1.53937e-05	977	1
ZYX	1.74429	-0.393779	7.375e-07	1.56934e-05	978	1
PELO	-1.22785	-1.18592	7.41198e-07	1.5756e-05	979	1
ASRGL1	1.54255	0.502163	7.63459e-07	1.62126e-05	980	1
HIVEP2	-1.0916	-1.10251	8.11764e-07	1.72208e-05	981	1
KCTD12	-0.571759	-0.859171	8.17438e-07	1.73235e-05	982	1
CYBRD1	4.61498	0.169319	8.50631e-07	1.80086e-05	983	1
PDE1A	-2.14507	-1.52637	8.64833e-07	1.82907e-05	984	1
GABARAPL2	1.17116	-0.452345	8.95804e-07	1.89265e-05	985	1
CLU	3.19667	0.282901	8.97775e-07	1.89489e-05	986	1
ISG15	3.20164	0.704902	9.03659e-07	1.90537e-05	987	1
NORAD	4.47153	-0.17821	9.13377e-07	1.92392e-05	988	1
CDC42BPA	1.53624	-0.445286	9.22755e-07	1.94171e-05	989	1
SDC1	0.868887	0.606473	9.47439e-07	1.99163e-05	990	1
RPL39	5.21907	-0.185929	9.5625e-07	2.00813e-05	991	1
TMEM233	-2.57246	-1.68714	9.62168e-07	2.01852e-05	992	1
GRK5	-0.993006	-1.01623	9.88594e-07	2.07187e-05	993	1
CERCAM	0.319967	-0.657505	1.00617e-06	2.10659e-05	994	1
IFI6	5.63217	0.551333	1.0146e-06	2.12167e-05	995	1
PFN1	5.21541	-0.166535	1.01541e-06	2.12167e-05	996	1
PARVB	-0.728469	-0.880283	1.01788e-06	2.12468e-05	997	1
GPM6B	-2.39384	-1.7734	1.03392e-06	2.156e-05	998	1
TNS3	1.5948	-0.405734	1.03904e-06	2.16451e-05	999	1
CEP85L	-2.3004	-1.58507	1.06859e-06	2.22385e-05	1000	1
ADAM12	-1.76402	-1.34191	1.07286e-06	2.23049e-05	1001	1
CLTCL1	-3.49445	-2.35101	1.11583e-06	2.31751e-05	1002	1
LINC01133	-2.23842	1.71542	1.11992e-06	2.32369e-05	1003	1
PCMTD1	3.20307	0.254564	1.17969e-06	2.44383e-05	1004	1
PARD6G	-0.99723	-1.0493	1.18017e-06	2.44383e-05	1005	1
THSD7A	-4.09184	-2.72807	1.22879e-06	2.54198e-05	1006	1
PEA15	2.68246	-0.276607	1.24071e-06	2.5641e-05	1007	1
MYL4	-3.84565	-2.59244	1.25302e-06	2.58697e-05	1008	1
FAM43A	-1.40649	-1.12828	1.29469e-06	2.67034e-05	1009	1
CACNA1D	3.72772	0.228432	1.30822e-06	2.69559e-05	1010	1
MCU	-0.308737	-0.796655	1.35911e-06	2.79766e-05	1011	1
PDPR	0.756933	-0.548726	1.36845e-06	2.81412e-05	1012	1
CLEC2B	-1.61605	-1.17035	1.39002e-06	2.85318e-05	1013	1
UXS1	-0.926643	-0.911257	1.39019e-06	2.85318e-05	1014	1
CALHM2	0.83038	-0.527253	1.42622e-06	2.92425e-05	1015	1
FAM171A1	-2.68341	-1.75024	1.51144e-06	3.09593e-05	1016	1
KLF9	0.955101	-0.529456	1.54389e-06	3.15929e-05	1017	1
PHLDB2	0.498753	-0.637224	1.56445e-06	3.1982e-05	1018	1
NR4A1	1.38483	-0.503783	1.64047e-06	3.35032e-05	1019	1
SERINC2	3.59639	0.212185	1.64326e-06	3.35273e-05	1020	1
FAT4	-4.63936	-3.34857	1.72779e-06	3.52175e-05	1021	1
PDE9A	-1.67455	-1.25414	1.74293e-06	3.54914e-05	1022	1
EFHD1	1.62772	-0.393453	1.75997e-06	3.58032e-05	1023	1
BATF3	-3.70546	-2.4873	1.76209e-06	3.58113e-05	1024	1
CREB5	-2.10833	-1.44709	1.78614e-06	3.62648e-05	1025	1
LPP	4.3051	-0.185147	1.83752e-06	3.72715e-05	1026	1
GBP2	0.0209428	-0.775247	1.85216e-06	3.75319e-05	1027	1
RCOR3	2.81945	0.265854	1.97661e-06	4.00148e-05	1028	1
CRIP1	2.49119	-0.459577	1.98294e-06	4.0104e-05	1029	1
HIST1H2AC	2.74705	0.263949	1.997e-06	4.03491e-05	1030	1
PRSS8	3.20017	0.234963	2.02216e-06	4.08177e-05	1031	1
DUSP6	2.21048	-0.327925	2.05063e-06	4.13523e-05	1032	1
CAPN8	4.66643	0.172359	2.06971e-06	4.16967e-05	1033	1
MKNK2	4.22655	0.181615	2.08572e-06	4.19787e-05	1034	1
GPR85	-4.73268	-3.41778	2.08936e-06	4.20112e-05	1035	1
PRKCA	-2.43661	-1.5957	2.13466e-06	4.28698e-05	1036	1
RCBTB2	-0.310442	-0.775759	2.1367e-06	4.28698e-05	1037	1
TUBA1B	3.25111	-0.271772	2.13823e-06	4.28698e-05	1038	1
PIP	7.56243	-0.305965	2.17137e-06	4.34523e-05	1039	1
MAML2	-2.17028	-1.38602	2.17147e-06	4.34523e-05	1040	1
AP007216.2	-6.07571	-5.24483	2.18302e-06	4.36416e-05	1041	1
SVIL	-1.67636	-1.21229	2.18682e-06	4.36755e-05	1042	1
HNRNPAB	2.89496	-0.270546	2.19134e-06	4.37239e-05	1043	1
PPP1R16B	-3.51451	-2.29173	2.26466e-06	4.51434e-05	1044	1
IP6K2	3.66656	0.216757	2.34863e-06	4.67519e-05	1045	1
SGSM2	2.73826	0.267399	2.34984e-06	4.67519e-05	1046	1
GLUL	6.45126	0.124814	2.35286e-06	4.67673e-05	1047	1
CIRBP	4.97073	0.141125	2.36165e-06	4.68972e-05	1048	1
BEX3	0.535101	-0.603942	2.38076e-06	4.72317e-05	1049	1
JPH2	-3.01163	-1.90276	2.42158e-06	4.79958e-05	1050	1
NRGN	-2.04443	-1.43654	2.47696e-06	4.90467e-05	1051	1
PLEKHG4B	0.267035	0.657835	2.50081e-06	4.94718e-05	1052	1
PKDCC	-1.89977	-1.27389	2.52765e-06	4.99552e-05	1053	1
CRK	2.75755	-0.278204	2.54235e-06	5.01982e-05	1054	1
AKAP9	4.37755	0.194986	2.54658e-06	5.02339e-05	1055	1
CFL2	-0.825335	-0.92057	2.56794e-06	5.06074e-05	1056	1
ETV1	-1.99686	-1.36872	2.61332e-06	5.1453e-05	1057	1
LRRC4	-2.6306	-1.60396	2.61625e-06	5.14621e-05	1058	1
CHST7	-2.24186	-1.44266	2.7067e-06	5.3191e-05	1059	1
TAPBP	4.53287	0.159498	2.72363e-06	5.34732e-05	1060	1
CETP	-3.32734	-1.97551	2.74256e-06	5.37941e-05	1061	1
KCNMB1	-1.44912	-1.21068	2.75455e-06	5.39535e-05	1062	1
SHROOM1	6.16498	0.148006	2.75588e-06	5.39535e-05	1063	1
NUTF2	1.12013	-0.448297	2.76867e-06	5.41531e-05	1064	1
CAVIN2	-2.70944	-1.81002	2.83205e-06	5.53407e-05	1065	1
ARHGAP1	2.38566	-0.315297	2.87397e-06	5.61071e-05	1066	1
ITPKB	1.17679	-0.462872	2.8935e-06	5.64093e-05	1067	1
SPHK1	-1.32561	-1.00045	2.89487e-06	5.64093e-05	1068	1
THBD	0.655032	-0.57811	3.0126e-06	5.86485e-05	1069	1
TBC1D2B	0.475433	-0.612516	3.04932e-06	5.93079e-05	1070	1
ADAMTS14	-3.29194	-2.02681	3.09266e-06	6.00947e-05	1071	1
FCN3	-2.28791	-1.65526	3.16536e-06	6.14499e-05	1072	1
BTBD10	-0.45919	-0.781522	3.37542e-06	6.54668e-05	1073	1
GBGT1	-2.1133	-1.30645	3.40619e-06	6.6002e-05	1074	1
MEIS3	-1.86181	-1.31571	3.4277e-06	6.6357e-05	1075	1
THBS2	-3.46819	-2.13835	3.46596e-06	6.70354e-05	1076	1
EXTL2	-0.31998	-0.731213	3.48318e-06	6.73058e-05	1077	1
RGMA	-3.19451	-1.93813	3.49359e-06	6.74444e-05	1078	1
RAI14	1.03457	-0.504987	3.63725e-06	7.01527e-05	1079	1
TRANK1	-0.976054	-0.962908	3.69072e-06	7.11181e-05	1080	1
AKR1B1	-0.675354	-0.875032	3.70125e-06	7.1255e-05	1081	1
LINC01197	-2.98029	-1.91088	3.72492e-06	7.16445e-05	1082	1
CABP1	-2.67288	-1.76895	3.73954e-06	7.18592e-05	1083	1
YWHAH	1.58651	-0.441238	3.78497e-06	7.26542e-05	1084	1
POSTN	-2.8745	-2.02427	3.78789e-06	7.26542e-05	1085	1
RBP7	-1.9834	-1.30338	3.82496e-06	7.32976e-05	1086	1
BICC1	-5.86635	-4.62545	3.82989e-06	7.33245e-05	1087	1
MUC5B	5.37227	0.190062	3.84249e-06	7.34982e-05	1088	1
NR1D1	-0.24139	-0.770325	3.85178e-06	7.35493e-05	1089	1
AGR3	5.0062	0.178411	3.85223e-06	7.35493e-05	1090	1
C5orf38	-3.24482	-2.04434	3.89955e-06	7.43339e-05	1091	1
TMEM47	5.64676	0.116933	3.90047e-06	7.43339e-05	1092	1
ELMO1	-1.05975	-0.982095	3.92184e-06	7.46728e-05	1093	1
ITPRIP	-1.40215	-1.04529	3.9382e-06	7.49159e-05	1094	1
MAP7D3	-2.29338	-1.5235	3.94869e-06	7.50468e-05	1095	1
PKIG	0.646321	-0.551226	3.97909e-06	7.55554e-05	1096	1
NUAK1	-1.35622	-1.04682	4.07936e-06	7.73889e-05	1097	1
ASAP2	1.16076	-0.472681	4.08828e-06	7.74873e-05	1098	1
BCAT1	-1.32362	-1.06653	4.09375e-06	7.75206e-05	1099	1
AL365203.2	-1.85054	-1.32707	4.16747e-06	7.88448e-05	1100	1
FCN1	-3.92265	-2.74926	4.17904e-06	7.89919e-05	1101	1
CCDC82	-1.54814	-1.13708	4.19865e-06	7.92905e-05	1102	1
DLGAP4	2.05855	-0.327916	4.24657e-06	8.01228e-05	1103	1
MSC	-3.26574	-1.93194	4.25501e-06	8.02092e-05	1104	1
GNB1	3.12255	-0.21925	4.31612e-06	8.12876e-05	1105	1
LGI4	-2.58937	-1.56805	4.42492e-06	8.32613e-05	1106	1
ADAMTS7	-1.77296	-1.20928	4.43658e-06	8.34053e-05	1107	1
CRNDE	2.85892	0.270718	4.44549e-06	8.34973e-05	1108	1
SERPINE2	-2.42625	-1.53503	4.49836e-06	8.44141e-05	1109	1
IGFBP6	-1.99517	-1.3356	4.63353e-06	8.68725e-05	1110	1
TP53INP2	1.40716	-0.421861	4.65659e-06	8.72262e-05	1111	1
ARHGAP24	-1.64396	-1.14738	4.79034e-06	8.96509e-05	1112	1
C1orf198	1.7204	-0.352323	4.80624e-06	8.98677e-05	1113	1
PLCL1	-0.177772	-0.713327	4.84375e-06	9.04877e-05	1114	1
MIR503HG	-2.82208	-1.65063	4.89604e-06	9.13825e-05	1115	1
KLF2	0.294573	-0.579131	4.90878e-06	9.15382e-05	1116	1
KLHDC8B	0.548597	-0.5487	4.93333e-06	9.19135e-05	1117	1
DOCK8	-1.32042	-0.986144	4.95601e-06	9.22536e-05	1118	1
EVA1B	2.32218	-0.31012	5.03868e-06	9.37086e-05	1119	1
HTRA3	-2.73155	-1.69172	5.1535e-06	9.57584e-05	1120	1
ARHGAP15	-2.36385	-1.42417	5.17466e-06	9.60659e-05	1121	1
CREB3L4	4.19597	0.178114	5.26717e-06	9.76962e-05	1122	1
RFTN2	-3.07022	-1.88452	5.34729e-06	9.9094e-05	1123	1
PGM2L1	-1.03691	-0.960038	5.38789e-06	9.97213e-05	1124	1
APOBEC3C	-1.45987	-1.092	5.39073e-06	9.97213e-05	1125	1
BACE1	-0.958587	-0.903953	5.41298e-06	0.000100044	1126	1
TFF3	6.899	-0.234875	5.45035e-06	0.000100645	1127	1
CAPG	1.32518	0.458311	5.54874e-06	0.000102371	1128	1
APBB2	2.49535	-0.280499	5.60015e-06	0.000103228	1129	1
NLRC5	-0.51913	-0.875456	5.6191e-06	0.000103486	1130	1
ALDH3B2	1.29124	0.499411	5.63084e-06	0.00010361	1131	1
CHST1	-0.402983	-0.782909	5.72674e-06	0.000105282	1132	1
GABRE	-2.70724	-1.59752	5.87665e-06	0.000107943	1133	1
G0S2	-1.50929	-1.22238	6.22975e-06	0.000114328	1134	1
MYRFL	0.669186	0.576749	6.25088e-06	0.000114614	1135	1
COBLL1	0.291551	-0.546557	6.34235e-06	0.000116189	1136	1
PDLIM3	-0.180621	-0.737085	6.43388e-06	0.000117762	1137	1
ADGRE5	-1.70489	-1.14587	6.46297e-06	0.000118191	1138	1
S100A13	3.51023	0.213752	6.6534e-06	0.000121566	1139	1
MUC16	-0.31419	0.794072	6.7381e-06	0.000123006	1140	1
ARHGAP42	-0.597822	-0.773222	6.77394e-06	0.000123516	1141	1
HIPK2	-1.81704	-1.19863	6.7779e-06	0.000123516	1142	1
CRTC3	0.711122	-0.514423	6.79693e-06	0.000123754	1143	1
LDLRAD2	-2.74918	-1.59331	6.88069e-06	0.00012517	1144	1
PTPN9	0.147692	-0.641989	6.93848e-06	0.000126111	1145	1
BLNK	0.337948	0.588832	7.04683e-06	0.000127968	1146	1
SIX1	-2.51099	-1.47139	7.13231e-06	0.000129408	1147	1
DOCK10	0.663671	-0.521854	7.15492e-06	0.000129705	1148	1
HDHD3	1.77028	0.360131	7.21566e-06	0.000130692	1149	1
ARPC1B	2.9112	-0.262317	7.22569e-06	0.00013076	1150	1
DISP1	-1.05635	-0.909294	7.26183e-06	0.0001313	1151	1
GBP1	-1.42093	-1.05982	7.27986e-06	0.000131511	1152	1
HSPA2	0.870344	0.544366	7.32283e-06	0.000132173	1153	1
SGIP1	-2.63222	-1.59866	7.52502e-06	0.000135705	1154	1
WDR90	1.30374	0.434137	7.54297e-06	0.000135911	1155	1
SHROOM4	-2.3131	-1.43605	7.80469e-06	0.000140488	1156	1
KLHDC8A	-3.10865	-1.84181	7.81052e-06	0.000140488	1157	1
SPINT2	4.98583	0.143443	7.8919e-06	0.000141829	1158	1
ITPR1	-0.53663	-0.74597	8.01481e-06	0.000143914	1159	1
KIAA0355	0.473915	-0.564738	8.07847e-06	0.000144916	1160	1
VCAN	-1.93559	-1.29744	8.08457e-06	0.000144916	1161	1
TNFSF12	0.778373	-0.473741	8.15997e-06	0.000146142	1162	1
EXOC3L1	-1.24095	-0.977022	8.19724e-06	0.000146683	1163	1
MEDAG	-5.94551	-4.84072	8.4414e-06	0.000150923	1164	1
NRIP1	2.29553	-0.305018	8.53023e-06	0.00015238	1165	1
LAYN	-2.09429	-1.34964	8.55417e-06	0.000152676	1166	1
ADCY1	-1.99955	-1.25499	8.7152e-06	0.000155417	1167	1
NRARP	-2.66666	-1.60973	8.74535e-06	0.000155821	1168	1
PAM	2.21334	-0.314188	8.83823e-06	0.000157342	1169	1
CLDN3	2.29698	0.310174	8.89743e-06	0.00015826	1170	1
PLEKHA2	-0.610944	-0.798303	8.94557e-06	0.000158981	1171	1
FOXN2	-1.98361	-1.24158	8.95515e-06	0.000159015	1172	1
LAIR1	0.00582743	-0.668446	9.07261e-06	0.000160963	1173	1
RASGRF2	-2.94513	-1.78149	9.21061e-06	0.000163273	1174	1
CREB3L2	2.30315	-0.294228	9.25225e-06	0.000163871	1175	1
SOX7	-2.53953	-1.43728	9.32334e-06	0.00016499	1176	1
KALRN	-0.593389	-0.806332	9.87258e-06	0.000174561	1177	1
CYBA	1.72988	-0.352206	9.94696e-06	0.000175727	1178	1
SLC35E2B	3.30182	0.215899	1.01059e-05	0.000178383	1179	1
TSPAN3	3.41867	-0.204307	1.0508e-05	0.000185324	1180	1
GIMAP6	-0.900566	-0.842685	1.05896e-05	0.000186604	1181	1
P2RY1	-4.3955	-2.91319	1.06198e-05	0.000186979	1182	1
INPP5A	0.433662	-0.556868	1.06539e-05	0.00018742	1183	1
UGCG	2.97672	0.256615	1.07271e-05	0.000188549	1184	1
SLC12A4	-0.0569011	-0.659977	1.07422e-05	0.000188654	1185	1
TMEM37	-2.69226	-1.68866	1.08695e-05	0.00019073	1186	1
EHD3	-1.02915	-0.932807	1.13452e-05	0.000198909	1187	1
CCNG2	3.36241	0.232213	1.13971e-05	0.000199651	1188	1
PPP1R9B	1.56427	-0.3889	1.1474e-05	0.000200829	1189	1
XYLT1	-3.52853	-2.1753	1.23129e-05	0.000215331	1190	1
CPPED1	-0.967782	-0.868995	1.27849e-05	0.000223398	1191	1
SFXN3	1.37889	-0.394354	1.28085e-05	0.000223622	1192	1
SNTB2	0.938248	-0.487302	1.31712e-05	0.000229762	1193	1
FAM69B	-1.1397	-0.960438	1.33446e-05	0.000232591	1194	1
ZNF462	-2.75459	-1.65261	1.37243e-05	0.00023901	1195	1
TC2N	3.05026	0.243352	1.37405e-05	0.000239092	1196	1
IFIT1	0.750334	0.848202	1.37712e-05	0.000239426	1197	1
ARHGEF12	3.03584	-0.233624	1.38023e-05	0.000239765	1198	1
LUZP1	0.369476	-0.603275	1.38617e-05	0.000240597	1199	1
CD44	1.03957	-0.446937	1.39136e-05	0.000241296	1200	1
PDE8A	0.470121	-0.536141	1.41475e-05	0.000245148	1201	1
PLIN2	-2.2421	-1.44533	1.42187e-05	0.000246177	1202	1
MTHFD1L	-2.51695	-1.37862	1.42382e-05	0.00024631	1203	1
SFTA1P	-3.17474	-1.78319	1.43827e-05	0.000248604	1204	1
MAP3K11	1.89716	-0.33368	1.45927e-05	0.000251976	1205	1
FBXO17	-3.9862	-2.48003	1.46021e-05	0.000251976	1206	1
SLC29A2	-0.356223	0.73328	1.46999e-05	0.000253455	1207	1
TPM1	4.05758	-0.190507	1.50533e-05	0.000259333	1208	1
SLC35G2	-2.95433	-1.68069	1.53876e-05	0.000264873	1209	1
TFAP2A	3.56217	0.19053	1.54206e-05	0.000265222	1210	1
ITGAV	1.75547	-0.40489	1.54575e-05	0.000265637	1211	1
GRIN2C	-2.6177	-1.47133	1.54777e-05	0.000265765	1212	1
VAMP5	-0.859996	-0.859839	1.55125e-05	0.000266142	1213	1
DPP7	3.42273	0.204705	1.57952e-05	0.00027077	1214	1
SERPINF1	-1.65233	-1.13656	1.58462e-05	0.00027142	1215	1
ARHGAP17	0.757664	-0.521327	1.61357e-05	0.000276006	1216	1
LINC00310	-5.08198	-3.55563	1.61405e-05	0.000276006	1217	1
CD24	-0.465805	1.26345	1.6256e-05	0.000277753	1218	1
HRCT1	-4.63698	-3.10482	1.65495e-05	0.000282536	1219	1
GLG1	2.18825	-0.297381	1.66881e-05	0.000284668	1220	1
TBX18	-3.60757	-2.03629	1.68333e-05	0.000286911	1221	1
KIF5C	2.28058	0.305334	1.75646e-05	0.00029913	1222	1
TFRC	1.57811	0.406192	1.78717e-05	0.00030411	1223	1
GALNT18	-1.0892	-0.937623	1.78883e-05	0.000304145	1224	1
TAX1BP3	1.54688	-0.377648	1.80533e-05	0.0003067	1225	1
NRXN2	-3.88807	-2.29882	1.81826e-05	0.000308644	1226	1
SLC19A2	2.44011	0.279719	1.82617e-05	0.000309734	1227	1
INTS6L	-2.91943	-1.65576	1.85197e-05	0.000313855	1228	1
RAP1B	2.6634	-0.270567	1.88296e-05	0.000318848	1229	1
PLEKHA8	-0.884023	-0.86583	1.89738e-05	0.000320879	1230	1
MTSS1L	-1.78048	-1.09442	1.89804e-05	0.000320879	1231	1
CYFIP1	2.6082	-0.275344	1.91238e-05	0.00032304	1232	1
TAL1	-2.63933	-1.4425	1.9353e-05	0.000326646	1233	1
SCGB1D2	9.82759	-0.189681	1.95223e-05	0.000329238	1234	1
STK38L	1.83978	-0.32233	1.95716e-05	0.0003298	1235	1
ZMIZ1	2.74288	-0.248478	1.98011e-05	0.000333399	1236	1
COL22A1	-3.35608	-1.9627	1.99386e-05	0.000335442	1237	1
CITED4	2.01922	0.336165	2.01843e-05	0.000339083	1238	1
UPP1	-0.627951	-0.819207	2.01876e-05	0.000339083	1239	1
STARD9	-2.35609	-1.43428	2.04446e-05	0.000343123	1240	1
KLF6	1.71002	-0.39513	2.12801e-05	0.000356857	1241	1
RPS16	4.61595	-0.166735	2.13384e-05	0.000357547	1242	1
HADHA	3.00006	-0.220826	2.17645e-05	0.000364364	1243	1
FRAS1	-3.66325	-2.18419	2.17802e-05	0.000364364	1244	1
TSC22D1	1.81021	-0.364922	2.2726e-05	0.00037988	1245	1
COTL1	0.4579	-0.562315	2.29894e-05	0.000383975	1246	1
LMNA	4.21562	-0.164529	2.31311e-05	0.000386032	1247	1
RAB27B	1.27803	0.44343	2.36373e-05	0.000394163	1248	1
RUSC1	2.78979	0.233441	2.42674e-05	0.000404346	1249	1
IFITM3	3.67716	-0.338147	2.43677e-05	0.000405693	1250	1
TNFRSF1B	-0.68577	-0.773756	2.44933e-05	0.000407458	1251	1
MFAP2	-2.02299	-1.16827	2.49077e-05	0.00041402	1252	1
SRRM2	4.5475	0.140953	2.49468e-05	0.00041434	1253	1
RTL8C	2.26443	-0.283373	2.5048e-05	0.000415689	1254	1
BSG	4.74782	-0.151295	2.52533e-05	0.000418763	1255	1
PCDHB11	-5.29345	-3.4986	2.52989e-05	0.000419184	1256	1
TPBG	3.6662	0.182579	2.53281e-05	0.000419334	1257	1
ADAMTS10	-0.897947	-0.81281	2.53984e-05	0.000420164	1258	1
PIP4P2	-2.29647	-1.29539	2.54395e-05	0.00042051	1259	1
NDC80	-1.17923	-0.924101	2.55209e-05	0.000421521	1260	1
IQCJ-SCHIP1	-3.05908	-1.7592	2.58675e-05	0.000426907	1261	1
GALNT10	1.70324	0.354634	2.63931e-05	0.000435235	1262	1
DHX38	0.333246	-0.532527	2.64462e-05	0.000435711	1263	1
GAD1	2.03183	0.331677	2.64638e-05	0.000435711	1264	1
ARPC5	3.63148	-0.186907	2.68702e-05	0.000442051	1265	1
TMEM184B	1.68627	-0.346204	2.70848e-05	0.00044523	1266	1
FZD1	3.63362	-0.237324	2.72459e-05	0.000447525	1267	1
KCNQ1	-1.68294	-1.08389	2.75392e-05	0.000451698	1268	1
AJAP1	-3.03708	-1.69671	2.75434e-05	0.000451698	1269	1
FAP	-3.34874	-1.99947	2.75971e-05	0.000452224	1270	1
GRM8	-2.83459	-1.62496	2.76341e-05	0.000452472	1271	1
TOX2	-5.10224	-3.42633	2.78988e-05	0.000456448	1272	1
SLC16A12	-3.67571	-2.19397	2.81336e-05	0.000459929	1273	1
NPTN	3.05578	-0.222666	2.82594e-05	0.000461622	1274	1
LDHA	4.16267	0.197385	2.83063e-05	0.000462025	1275	1
ASAH1	4.23323	0.167338	2.88976e-05	0.000471307	1276	1
IL32	-0.468641	-0.804439	2.89354e-05	0.000471554	1277	1
IMPDH2	3.014	0.218431	2.92358e-05	0.000475889	1278	1
SGCA	-2.9706	-1.67837	2.92471e-05	0.000475889	1279	1
ZC3H12C	-3.40007	-1.94026	2.93624e-05	0.000477392	1280	1
GGT5	-0.270167	-0.624954	2.99723e-05	0.000486927	1281	1
MAN2A1	-1.5237	-1.01676	3.09457e-05	0.000502349	1282	1
PFKFB3	3.34155	0.194353	3.1484e-05	0.000510422	1283	1
MARCKSL1	2.62435	-0.286809	3.15194e-05	0.000510422	1284	1
SH3KBP1	-0.0979198	-0.702847	3.15348e-05	0.000510422	1285	1
ITGA6	3.57968	-0.18694	3.15411e-05	0.000510422	1286	1
GPR34	-1.31972	-0.911611	3.18944e-05	0.000515737	1287	1
PSD4	2.03301	0.321514	3.21115e-05	0.000518846	1288	1
RPS29	3.76421	-0.285593	3.23941e-05	0.000523006	1289	1
SGK1	0.780986	-0.49941	3.27641e-05	0.000528569	1290	1
RASSF10	-0.113358	0.685793	3.32651e-05	0.000536236	1291	1
BMP2K	0.408466	-0.537689	3.38049e-05	0.000544516	1292	1
IKBIP	-1.05838	-0.897908	3.38675e-05	0.000545101	1293	1
MORF4L1	3.47427	-0.195656	3.40469e-05	0.000547566	1294	1
RNF11	2.50797	-0.249827	3.50723e-05	0.000563622	1295	1
ATP1B2	-2.25072	-1.29319	3.60904e-05	0.000579534	1296	1
RNF24	0.116728	-0.557689	3.65725e-05	0.000586823	1297	1
SKAP2	-0.839768	-0.825204	3.68229e-05	0.000590386	1298	1
ANGPT1	-2.69563	-1.55667	3.69582e-05	0.0005921	1299	1
TMEM216	0.232537	0.581527	3.71114e-05	0.000594096	1300	1
DLX1	2.70134	0.239996	3.71542e-05	0.000594325	1301	1
LXN	-1.92803	-1.08924	3.79562e-05	0.000606687	1302	1
SGCB	0.168895	-0.545007	3.83349e-05	0.00061227	1303	1
TMEM184A	1.60853	0.352797	3.83868e-05	0.000612629	1304	1
PNPLA2	2.5589	0.262	3.94034e-05	0.00062837	1305	1
HOXB3	3.29272	0.216154	4.04125e-05	0.000643656	1306	1
CAPN5	-1.97815	-1.14138	4.04237e-05	0.000643656	1307	1
ZBTB10	-0.162723	-0.616025	4.08223e-05	0.000649505	1308	1
MICAL2	0.456555	-0.528723	4.16028e-05	0.000661418	1309	1
DBN1	-0.46363	-0.748817	4.19949e-05	0.000667142	1310	1
CDC42EP1	0.442197	-0.510806	4.2231e-05	0.000670381	1311	1
LRRC36	-9.61625	-5.12762	4.33318e-05	0.000687332	1312	1
PRND	-5.51046	-4.13983	4.35725e-05	0.000690475	1313	1
RBM17	2.13667	-0.28123	4.35964e-05	0.000690475	1314	1
LYL1	-1.95956	-1.13065	4.36893e-05	0.000691421	1315	1
SLCO2B1	0.166534	-0.588911	4.38723e-05	0.000693789	1316	1
TJP1	1.93443	-0.311601	4.40512e-05	0.000696088	1317	1
TTC7B	-1.70154	-1.09048	4.41064e-05	0.000696432	1318	1
C10orf143	-0.908374	-0.834462	4.50677e-05	0.000711072	1319	1
HMCN1	-3.4767	-1.88872	4.59971e-05	0.000725185	1320	1
CDA	-3.06218	-1.6196	4.60508e-05	0.000725483	1321	1
KCP	-3.16167	-1.69516	4.61202e-05	0.000726027	1322	1
ZBTB7B	3.22506	0.196517	4.62708e-05	0.000727847	1323	1
CAMK1G	-4.08637	-2.20204	4.64024e-05	0.000729366	1324	1
RECK	-2.57711	-1.40738	4.65029e-05	0.000730394	1325	1
LOX	-3.60007	-2.1463	4.71495e-05	0.000739991	1326	1
POLB	2.43855	0.277695	4.71915e-05	0.000740092	1327	1
AC009041.2	-4.4821	-2.58445	4.73216e-05	0.000741574	1328	1
YBX1	1.7541	-0.356256	4.86733e-05	0.000762181	1329	1
LTBP2	-2.33226	-1.32559	4.89487e-05	0.000765918	1330	1
PDLIM5	3.22277	-0.204982	4.90358e-05	0.000766705	1331	1
FAM171A2	-3.70058	-2.03906	4.97211e-05	0.000776443	1332	1
GRAMD2A	0.129362	0.600084	4.97332e-05	0.000776443	1333	1
SLC27A3	1.28277	-0.400514	5.02821e-05	0.000784424	1334	1
AC020659.1	-0.614504	0.74159	5.27048e-05	0.000821602	1335	1
SCMH1	1.27241	0.394882	5.28617e-05	0.000823431	1336	1
CHRD	-1.96783	-1.17737	5.44195e-05	0.000846773	1337	1
LRRC8A	0.932889	-0.450792	5.44415e-05	0.000846773	1338	1
RGL2	4.3011	0.160191	5.56001e-05	0.000864147	1339	1
NUBP1	0.066185	0.601209	5.56911e-05	0.000864917	1340	1
STON1	-2.93054	-1.58341	5.60272e-05	0.000869486	1341	1
CRABP2	3.22069	0.264039	5.68785e-05	0.000882041	1342	1
MOCS1	-1.17592	-0.915765	5.71954e-05	0.000886294	1343	1
SLC1A1	-0.128332	0.721415	5.76082e-05	0.000892028	1344	1
CASP10	-1.77353	-1.08104	5.83821e-05	0.000903338	1345	1
EIF4H	2.82853	-0.207299	5.8981e-05	0.000911927	1346	1
DEGS2	3.10942	0.213066	5.90488e-05	0.000912297	1347	1
ATP1A1	3.70622	0.182296	5.99818e-05	0.000926024	1348	1
SHOX2	-3.51595	-1.91553	6.01431e-05	0.000927716	1349	1
HSPB2	-3.2848	-1.82937	6.01805e-05	0.000927716	1350	1
ST14	3.29427	0.202301	6.10245e-05	0.000940031	1351	1
SRGAP2B	-1.30688	-0.908237	6.15543e-05	0.000947491	1352	1
CXXC4	-3.29027	-1.76583	6.21003e-05	0.000955188	1353	1
GPIHBP1	-3.89743	-2.24355	6.21825e-05	0.000955746	1354	1
AP1G2	2.95258	0.238594	6.23724e-05	0.000957957	1355	1
IL10RB	0.555389	-0.478913	6.35629e-05	0.000975521	1356	1
NDRG1	1.93809	-0.31885	6.38743e-05	0.000979578	1357	1
SCNN1A	0.589718	0.485492	6.42725e-05	0.00098496	1358	1
PSIP1	-0.693609	-0.769576	6.56803e-05	0.00100579	1359	1
THBS4	-3.72958	-1.98705	6.57641e-05	0.00100634	1360	1
MGLL	0.765805	-0.440179	6.66077e-05	0.0010185	1361	1
TTC23	-2.39938	-1.42428	6.66568e-05	0.0010185	1362	1
AP2M1	3.26923	-0.194065	6.67589e-05	0.00101931	1363	1
CDS2	1.29729	-0.391865	6.77718e-05	0.00103402	1364	1
LRIG1	3.60483	0.193445	6.84647e-05	0.00104382	1365	1
EHD4	1.37516	-0.38336	6.85919e-05	0.00104431	1366	1
RBMS1	2.54974	-0.250713	6.8597e-05	0.00104431	1367	1
CASKIN2	1.46338	-0.351963	6.88206e-05	0.00104695	1368	1
NYNRIN	-2.71647	-1.46551	6.92727e-05	0.00105306	1369	1
CERS2	4.10272	0.162463	7.05349e-05	0.00107146	1370	1
NET1	-0.441815	-0.690571	7.08055e-05	0.00107479	1371	1
ARHGAP8	1.75937	0.334498	7.14164e-05	0.00108325	1372	1
CAMSAP3	1.61138	0.335316	7.14672e-05	0.00108325	1373	1
TRPC4	-4.38175	-2.72753	7.18717e-05	0.00108859	1374	1
DPY19L1	-0.757606	-0.777104	7.20424e-05	0.00109038	1375	1
GPX3	0.126895	-0.60068	7.26681e-05	0.00109905	1376	1
DISC1	-2.26393	-1.20164	7.31963e-05	0.0011056	1377	1
KCNN2	-3.47669	-1.9212	7.32075e-05	0.0011056	1378	1
LTBP4	2.0954	0.289203	7.42143e-05	0.00112	1379	1
NFATC2	-1.3885	-0.975887	7.50068e-05	0.00113114	1380	1
PDE10A	-3.42798	-1.87189	7.52149e-05	0.00113345	1381	1
SUB1	4.68887	-0.173505	7.60128e-05	0.00114465	1382	1
TPH1	-0.358491	0.861425	7.61404e-05	0.00114574	1383	1
MFSD12	1.47138	-0.349557	7.62951e-05	0.00114724	1384	1
ARL2BP	0.783539	-0.465162	7.69997e-05	0.001157	1385	1
MBD6	3.23046	0.211931	7.71304e-05	0.00115812	1386	1
PSD3	3.8119	0.15099	7.84324e-05	0.00117683	1387	1
JAK3	-2.68748	-1.37292	7.84968e-05	0.00117694	1388	1
DACT3	-2.66674	-1.35865	7.89733e-05	0.00118324	1389	1
NDUFA12	0.713951	-0.441376	7.93352e-05	0.0011878	1390	1
SLC25A6	3.60172	-0.178659	8.00426e-05	0.00119753	1391	1
PXN	1.29579	-0.372023	8.06391e-05	0.00120559	1392	1
H1F0	3.42151	0.19009	8.08049e-05	0.0012072	1393	1
ANKS1B	-1.14895	-0.867087	8.19937e-05	0.00122365	1394	1
PTTG1IP	4.02927	-0.156344	8.20236e-05	0.00122365	1395	1
PTCH1	-3.03375	-1.64963	8.22762e-05	0.00122654	1396	1
NCKAP1	2.80198	-0.210386	8.28544e-05	0.00123428	1397	1
IFFO2	-0.537175	-0.662123	8.31265e-05	0.00123744	1398	1
LILRB2	-2.01495	-1.17737	8.48077e-05	0.00126157	1399	1
AGPAT1	1.60833	-0.330453	8.5149e-05	0.00126574	1400	1
TSPAN4	0.955719	-0.421363	8.55744e-05	0.00127116	1401	1
NAB2	1.43987	-0.352186	8.56635e-05	0.00127157	1402	1
PTPN14	1.1107	-0.388809	8.66256e-05	0.00128494	1403	1
UBB	5.04504	-0.120561	8.81771e-05	0.00130702	1404	1
CCDC191	0.0618129	0.582075	8.85584e-05	0.00131174	1405	1
ABCC5	1.80471	0.315782	8.8811e-05	0.00131454	1406	1
SERGEF	0.837907	0.452871	8.98275e-05	0.00132864	1407	1
SYT11	-2.04266	-1.14063	8.99483e-05	0.00132948	1408	1
LINC00987	-4.9599	-3.05215	9.02099e-05	0.0013324	1409	1
EML4	1.25278	-0.380717	9.06129e-05	0.00133741	1410	1
UBE2J1	1.35136	-0.373145	9.07186e-05	0.00133802	1411	1
AGAP2	-2.55945	-1.41462	9.14772e-05	0.00134735	1412	1
FGFRL1	0.825088	0.448377	9.14806e-05	0.00134735	1413	1
PELI2	-3.50749	-1.84947	9.27784e-05	0.0013655	1414	1
OBSL1	1.40744	0.371446	9.2947e-05	0.00136701	1415	1
MMP17	1.05503	0.403201	9.31444e-05	0.00136895	1416	1
PLEKHO2	-0.457896	-0.693158	9.61151e-05	0.00141161	1417	1
AC100803.3	-2.86721	-1.46936	9.62378e-05	0.00141242	1418	1
S1PR2	-1.83788	-1.04567	9.64087e-05	0.00141393	1419	1
HOOK2	2.79656	0.218695	9.80698e-05	0.00143727	1420	1
MIR29B2CHG	1.22992	0.386258	9.85367e-05	0.0014431	1421	1
EIF5A2	-4.74486	-2.72662	9.87088e-05	0.00144461	1422	1
AC002070.1	-4.31612	-2.33826	9.90255e-05	0.00144822	1423	1
CD74	4.88182	-0.231684	9.98722e-05	0.00145958	1424	1
UNC5B-AS1	-2.52236	-1.2924	0.000102087	0.0014909	1425	1
HES4	3.04256	-0.213445	0.000102166	0.001491	1426	1
FRMD3	-2.88163	-1.51977	0.000102359	0.00149191	1427	1
SPAAR	-4.58322	-2.61423	0.000102371	0.00149191	1428	1
SMIM22	4.30195	0.155159	0.000102488	0.00149256	1429	1
C20orf96	1.01123	0.40795	0.000104925	0.00152682	1430	1
C11orf95	-0.3244	-0.608828	0.000104987	0.00152682	1431	1
PTPN12	1.50817	-0.333615	0.000106227	0.00154378	1432	1
DLL1	-0.0121711	-0.60481	0.00010638	0.00154492	1433	1
BIN1	0.0533968	-0.555316	0.000107838	0.001565	1434	1
GRIK3	-4.10805	-2.20517	0.000108144	0.00156835	1435	1
PPP1R18	0.316128	-0.499451	0.000109012	0.00157984	1436	1
AP3S1	0.443803	-0.500949	0.000110747	0.00160314	1437	1
2020-09-10	1.32147	-0.34568	0.000110774	0.00160314	1438	1
RHPN1	2.70808	0.243806	0.000110914	0.00160406	1439	1
DOCK9	1.60436	-0.344066	0.000110994	0.0016041	1440	1
TMOD2	-1.72397	-1.03525	0.000112563	0.00162564	1441	1
IGF1R	3.05234	0.210411	0.000112653	0.00162581	1442	1
RALA	1.4516	-0.33256	0.00011281	0.00162695	1443	1
NPC2	1.73654	-0.344744	0.000112962	0.00162801	1444	1
SSH3	2.19099	0.273244	0.000113326	0.00163212	1445	1
ENSA	4.85336	0.116788	0.000113569	0.0016345	1446	1
FUT11	0.638485	-0.452307	0.000114212	0.00164262	1447	1
ITGA3	2.43284	-0.235095	0.000114623	0.00164739	1448	1
UBASH3B	-3.05669	-1.56004	0.000114823	0.00164912	1449	1
PPIB	4.73408	-0.119269	0.000116034	0.00166536	1450	1
SPOP	2.51555	-0.253835	0.000120382	0.00172658	1451	1
HERC6	0.248253	0.664457	0.000120542	0.00172768	1452	1
GPSM3	-1.03799	-0.806095	0.000122293	0.00175158	1453	1
RAP1A	1.87422	-0.299577	0.000122633	0.00175524	1454	1
DYRK2	-0.79399	-0.724923	0.000122841	0.001757	1455	1
TMSB15A	-3.66307	-1.97711	0.000123862	0.0017704	1456	1
ATP10D	-1.29569	-0.868805	0.000124351	0.00177616	1457	1
FOXC1	-3.01198	-1.56492	0.000124824	0.0017817	1458	1
HSBP1	2.18417	-0.286972	0.00012619	0.00179996	1459	1
SLCO2A1	-1.86953	-1.09555	0.000127443	0.00181659	1460	1
INO80E	1.92387	0.303901	0.000127839	0.00182099	1461	1
SATB1	-2.58546	-1.36136	0.000128741	0.00183258	1462	1
SEMA7A	-2.11608	-1.11619	0.000130259	0.00185292	1463	1
C1QB	1.00926	-0.450039	0.000131483	0.00186905	1464	1
ACVR2A	-2.27001	-1.18644	0.000131742	0.00187145	1465	1
JAM2	-2.78983	-1.43673	0.000132489	0.00188079	1466	1
ZFAND5	2.51236	-0.237509	0.000133384	0.0018922	1467	1
CSAG1	-4.27978	-2.43386	0.000133534	0.00189303	1468	1
TMEM246	-3.95572	-2.15019	0.000133706	0.00189419	1469	1
ANGPTL4	-1.94734	-1.15698	0.000134763	0.00190786	1470	1
S100A11	5.41669	0.135829	0.000136567	0.00193208	1471	1
SORL1	3.18546	0.194268	0.000136918	0.00193573	1472	1
CSK	1.08753	-0.370305	0.000137055	0.00193635	1473	1
PPM1F	0.770148	-0.445044	0.000137189	0.00193694	1474	1
SV2A	-3.79166	-2.15377	0.000139802	0.00197249	1475	1
CMYA5	1.438	0.354802	0.000141581	0.00199624	1476	1
HMGCS2	3.3545	-0.255927	0.000142115	0.0020024	1477	1
LINC00989	-9.61625	-4.87996	0.000142905	0.00201218	1478	1
BST2	3.00308	0.31449	0.000143284	0.00201485	1479	1
ESPN	3.02803	0.200663	0.000143289	0.00201485	1480	1
ATP9A	0.86948	0.423619	0.000144048	0.00202416	1481	1
AKR1C3	-1.52768	-0.947223	0.000144614	0.00202997	1482	1
MS4A14	0.574145	0.425331	0.000144657	0.00202997	1483	1
ECE1	3.20818	-0.186071	0.000146504	0.00205452	1484	1
PRKCH	-0.950856	-0.797241	0.000148092	0.00207539	1485	1
ASAP1	0.545432	-0.448004	0.000149765	0.00209741	1486	1
YBX3	0.0771297	-0.542931	0.000150884	0.00211167	1487	1
SPAG9	1.05822	-0.385891	0.000151081	0.002113	1488	1
FCGR3A	0.0739098	-0.568672	0.000152133	0.00212628	1489	1
C5orf24	1.60965	-0.308106	0.000157244	0.00219625	1490	1
CNN1	-2.41816	-1.20572	0.00015778	0.00220225	1491	1
PITPNM2	-3.17178	-1.57143	0.000160051	0.00223246	1492	1
TIMP1	5.98832	-0.127244	0.000164553	0.00229371	1493	1
CTSA	2.63917	-0.220567	0.000164699	0.00229421	1494	1
SCARF2	-3.65527	-1.79693	0.000166618	0.00231939	1495	1
KBTBD2	0.850233	-0.398407	0.000167564	0.002331	1496	1
MFNG	-1.44781	-0.87396	0.000168171	0.00233789	1497	1
ILK	2.27409	-0.257146	0.000168665	0.00234318	1498	1
GRID1	-3.71132	-1.85906	0.000170147	0.00236219	1499	1
ADA	-2.51164	-1.29217	0.000172402	0.00239052	1500	1
LINC01001	1.12546	0.375172	0.000172417	0.00239052	1501	1
PTK2B	0.556448	0.467744	0.00017394	0.00241003	1502	1
TCF7L1	-3.00406	-1.52258	0.000176346	0.00244175	1503	1
NPM1	3.64686	0.179946	0.000178762	0.00247355	1504	1
ABCG2	-3.84342	-2.10438	0.000179896	0.00248758	1505	1
FCGR1A	-1.58342	-0.932409	0.000180995	0.00250111	1506	1
SDHD	1.77572	-0.296512	0.00018228	0.00251721	1507	1
IL16	-1.79616	-1.04993	0.000182714	0.00252152	1508	1
PRNP	-1.44275	-0.881109	0.000184412	0.00254328	1509	1
NEXN	-1.57423	-0.977517	0.00019025	0.00262204	1510	1
ATL3	1.79129	-0.305842	0.000192022	0.00264472	1511	1
REEP3	2.45679	-0.235333	0.000192288	0.00264663	1512	1
C20orf27	-0.449975	-0.647071	0.000192821	0.00265221	1513	1
PDZRN3	1.2918	0.337545	0.000194162	0.00266889	1514	1
SLC25A10	1.18702	0.364752	0.000194877	0.00267695	1515	1
IFI44	-0.334361	-0.664037	0.000195135	0.00267873	1516	1
LAD1	-0.674545	0.753733	0.000197892	0.00271478	1517	1
F2RL1	-1.54756	1.07609	0.000198481	0.00272107	1518	1
SCML1	-2.2132	-1.17247	0.000199432	0.00273231	1519	1
MEGF9	2.339	0.25895	0.000199834	0.00273602	1520	1
CDK6	-2.36137	-1.26032	0.000200737	0.00274658	1521	1
CCM2	0.690794	-0.41205	0.000201373	0.00275347	1522	1
C1QTNF2	-3.10092	-1.4458	0.000202493	0.00276696	1523	1
FCGBP	1.27769	-0.413197	0.00020266	0.00276743	1524	1
2020-03-04	-3.3588	-1.71606	0.000203761	0.00278064	1525	1
2020-09-08	2.38989	-0.23921	0.000205255	0.00279918	1526	1
P3H3	-3.29692	-1.58919	0.000206639	0.00281622	1527	1
TP53INP1	2.83362	0.212304	0.000210045	0.00286076	1528	1
CAMK2D	-0.660074	-0.650394	0.000212415	0.00289	1529	1
SERPINA1	5.9306	-0.149335	0.00021247	0.00289	1530	1
CBLB	0.175779	-0.540315	0.000212992	0.00289521	1531	1
EBF3	-3.21823	-1.50162	0.000213211	0.00289631	1532	1
LRRC4C	-2.50488	1.53684	0.000214858	0.00291677	1533	1
PCP2	1.3406	0.368102	0.000216031	0.00293079	1534	1
CDC14B	-1.59907	-0.921325	0.000216461	0.0029347	1535	1
ACAA2	-1.2667	-0.824497	0.000221853	0.00300585	1536	1
CXCL11	-5.27223	3.73885	0.000222256	0.00300935	1537	1
KLF10	-0.939308	-0.727975	0.000222588	0.00301189	1538	1
EID1	2.25234	-0.280809	0.000222975	0.00301516	1539	1
MMP15	-0.521895	-0.665345	0.000223208	0.00301636	1540	1
NDUFA9	2.11724	0.276989	0.000223588	0.0030193	1541	1
RBM20	-3.61882	-1.88176	0.000223716	0.0030193	1542	1
SHISA5	2.80731	-0.208958	0.000224268	0.00302479	1543	1
CCDC141	-3.50321	-1.7318	0.000224606	0.00302738	1544	1
HRH1	-2.66678	-1.37142	0.000224859	0.00302883	1545	1
PXDC1	1.13553	-0.367994	0.000226861	0.00305382	1546	1
PRKD1	-3.86293	-1.98143	0.000228899	0.00307926	1547	1
ZNF692	2.44019	0.247603	0.000229493	0.00308526	1548	1
PML	1.33569	-0.349805	0.000229996	0.00309003	1549	1
SYNE4	1.00505	0.389348	0.000230387	0.00309328	1550	1
CHD9	0.6586	-0.454874	0.000231375	0.00310454	1551	1
CAMK4	-4.68734	-2.91112	0.000232281	0.00311469	1552	1
CEACAM19	-3.34024	-1.7364	0.000233044	0.00312291	1553	1
LRRC37A3	-0.75884	0.739055	0.000233451	0.00312635	1554	1
HMGB1	4.4475	-0.140411	0.000234787	0.00314222	1555	1
HABP4	-1.9619	-1.03743	0.000237237	0.0031729	1556	1
SMARCA1	1.18052	-0.379182	0.000237385	0.0031729	1557	1
PHGDH	0.766438	-0.410643	0.000242168	0.00323476	1558	1
ISYNA1	1.74678	-0.31391	0.000242392	0.00323567	1559	1
CAP1	3.13225	-0.204216	0.000242585	0.00323617	1560	1
RARB	-0.656048	-0.641308	0.000245875	0.00327615	1561	1
POMC	-3.6087	-1.78228	0.000245896	0.00327615	1562	1
B4GALT1	3.18343	-0.18136	0.000247763	0.00329891	1563	1
SH3PXD2B	-0.939698	-0.739148	0.000248024	0.00330027	1564	1
TENM1	-4.40992	-2.43652	0.000248294	0.00330175	1565	1
WWTR1	0.460454	-0.465837	0.000248917	0.00330792	1566	1
LSR	3.9199	0.154157	0.000252562	0.00335422	1567	1
EXD3	0.72378	0.440471	0.000252861	0.00335605	1568	1
PRKACA	1.91271	-0.268541	0.000256845	0.00340676	1569	1
TBC1D9	4.53092	0.126389	0.000260331	0.0034508	1570	1
OSBPL8	0.41044	-0.464829	0.000260739	0.003454	1571	1
AC110285.6	-3.12852	-1.46983	0.00026291	0.00348055	1572	1
CSRNP3	-1.0743	-0.806247	0.000263605	0.00348753	1573	1
CD63	5.07805	-0.113232	0.000264034	0.00349098	1574	1
NUDT16L1	1.18632	0.368976	0.000265448	0.00350746	1575	1
GRN	3.3129	-0.187522	0.000266348	0.00351711	1576	1
EGFR	-4.04763	-2.07487	0.000268376	0.00354165	1577	1
ZNF354A	-0.960128	0.821909	0.000269581	0.00355529	1578	1
STIM2	0.603306	-0.452399	0.000276515	0.00364443	1579	1
DNAJB4	0.0766632	-0.515885	0.000276804	0.00364593	1580	1
ABHD17A	3.16713	-0.183077	0.000278416	0.00366417	1581	1
QPRT	-1.969	-1.01978	0.000278541	0.00366417	1582	1
NFIX	4.33711	0.138493	0.000279526	0.0036748	1583	1
GOLGA8A	-1.14494	-0.786487	0.000282719	0.00371443	1584	1
MACROD1	1.06703	0.346842	0.00028767	0.0037771	1585	1
UBTD1	0.243157	-0.484478	0.000288587	0.00378675	1586	1
FUCA2	-0.356037	-0.57635	0.000292013	0.00382929	1587	1
TRIM2	0.0524476	-0.511512	0.000292289	0.0038305	1588	1
JUND	3.9758	0.159515	0.000292642	0.00383271	1589	1
YWHAZ	3.52588	-0.170147	0.00029357	0.00384244	1590	1
ZNF641	0.740809	-0.394361	0.000294942	0.00385797	1591	1
RPL3	6.48015	0.082756	0.000297955	0.00389494	1592	1
SLC25A27	-3.74913	-1.84223	0.000301379	0.00393723	1593	1
DNAJC1	1.69734	0.320849	0.000302014	0.00394304	1594	1
CASC10	-3.70668	-1.86394	0.000304151	0.00396781	1595	1
NDST1	1.49296	-0.326477	0.000304292	0.00396781	1596	1
ARHGEF16	1.5718	0.307479	0.000309288	0.00403043	1597	1
OLMALINC	0.716968	0.432844	0.0003176	0.0041348	1598	1
CYP21A2	0.0248354	0.598971	0.000317695	0.0041348	1599	1
FAM110D	-3.10494	-1.54742	0.000318933	0.00414833	1600	1
CDK1	-0.557436	-0.61798	0.000320869	0.00417089	1601	1
MAT2A	3.48489	-0.155787	0.000323201	0.00419858	1602	1
TEK	-3.04197	-1.58774	0.000324442	0.00421207	1603	1
WNT5A	1.58063	0.367609	0.000326724	0.00423906	1604	1
FRMD6	2.05617	0.305616	0.00032697	0.00423961	1605	1
ACTN1	2.24992	-0.246935	0.000328495	0.00425673	1606	1
ADCY5	-3.77142	-1.93518	0.00033024	0.00427667	1607	1
ZNF628	-1.53055	0.971088	0.00033289	0.00430832	1608	1
RDX	1.24262	-0.349981	0.000335528	0.00433976	1609	1
EPS8L1	2.88645	0.192001	0.000338422	0.00437448	1610	1
RNF207	0.073182	0.525688	0.000340816	0.00440268	1611	1
CGN	0.402497	0.481769	0.000341235	0.00440536	1612	1
HES1	3.72329	-0.153194	0.000343591	0.00443303	1613	1
FADS3	0.633066	-0.401592	0.000347208	0.00447692	1614	1
PRSS35	-4.95141	-2.83438	0.00035089	0.00452159	1615	1
ITGA9	-2.16633	-1.07095	0.000356952	0.00459686	1616	1
PGM5	-2.58879	-1.36046	0.000357405	0.00459985	1617	1
NMNAT2	-6.54983	-4.86638	0.000364429	0.00468735	1618	1
MBNL3	-3.2999	-1.69883	0.000372873	0.00479299	1619	1
MS4A7	3.90318	0.153297	0.000377039	0.00484106	1620	1
ERC1	0.703064	-0.41693	0.000377077	0.00484106	1621	1
MTHFS	0.677768	0.428442	0.000378116	0.0048514	1622	1
TDRD10	-5.11751	-2.93238	0.000378378	0.00485177	1623	1
MLPH	4.98823	0.125004	0.000379203	0.00485935	1624	1
SLC16A3	0.00425599	-0.495664	0.000383473	0.00491105	1625	1
LDLR	0.193998	0.4752	0.000386909	0.00495201	1626	1
CLN5	0.689807	0.431846	0.000387311	0.00495258	1627	1
ANXA5	3.90035	-0.13881	0.00038743	0.00495258	1628	1
SEC23A	0.966702	-0.377569	0.000391604	0.00500286	1629	1
TLE2	1.67535	-0.302161	0.000396311	0.0050599	1630	1
CCND3	1.42176	-0.317799	0.000397271	0.00506904	1631	1
RPS6KA2	0.0203556	-0.491976	0.000402528	0.00513297	1632	1
C1QTNF6	-0.210542	-0.563507	0.0004115	0.00524417	1633	1
ITSN1	0.567798	-0.427906	0.000411814	0.00524495	1634	1
PABPC1L	2.07759	0.254492	0.000412916	0.00525577	1635	1
MAOA	-2.99065	-1.36174	0.000419249	0.00533313	1636	1
DTX4	-2.14419	-1.05469	0.000420745	0.00534888	1637	1
TUT4	-1.42661	-0.893381	0.000423656	0.0053826	1638	1
RNF122	-2.86476	-1.30117	0.000424935	0.00539556	1639	1
RHOC	2.64159	-0.222122	0.000434866	0.00551829	1640	1
RASEF	2.16078	0.235352	0.000435775	0.00552645	1641	1
SEMA3G	-1.16552	-0.754762	0.000444766	0.00563704	1642	1
ICMT	1.37471	-0.347338	0.000449653	0.00569551	1643	1
ANXA9	-0.712586	0.65826	0.000454046	0.00574533	1644	1
SP3	1.51541	-0.315893	0.000454138	0.00574533	1645	1
RBBP8NL	-1.54368	0.866969	0.000456388	0.00577028	1646	1
RGS3	1.02171	-0.353583	0.000462801	0.00584782	1647	1
UBE2L6	0.375466	0.5083	0.00046397	0.00585903	1648	1
CACNG4	-1.80596	0.954277	0.00046658	0.00588762	1649	1
PAPLN	-1.45589	0.846039	0.000466988	0.00588762	1650	1
TMEM64	-2.88572	-1.38167	0.000467083	0.00588762	1651	1
PPARA	-1.83281	-0.968469	0.000467975	0.0058953	1652	1
PCDHB16	-1.79017	-0.957922	0.000468593	0.00589952	1653	1
DYNC1I2	2.95689	-0.19652	0.00047026	0.00591692	1654	1
TMEM236	-9.61625	-4.77762	0.000471294	0.00592634	1655	1
LILRB5	-3.02748	-1.52226	0.000473655	0.00595243	1656	1
KCNK5	-2.88768	-1.37656	0.000478177	0.00600564	1657	1
INPP5D	-0.869745	-0.662592	0.000485085	0.00608849	1658	1
CARD16	-1.63892	-0.903414	0.000485626	0.00608849	1659	1
CHSY3	-3.02112	-1.41831	0.000485652	0.00608849	1660	1
PTPRF	3.12631	0.182031	0.000487495	0.00610793	1661	1
MPEG1	-0.634798	-0.611978	0.000496236	0.0062137	1662	1
RABL2B	1.52817	0.313233	0.000505047	0.00632022	1663	1
TTYH2	-1.36987	-0.794871	0.000507524	0.0063474	1664	1
SNCG	-2.85226	-1.34671	0.000508188	0.00635189	1665	1
TNFRSF1A	3.08495	-0.191264	0.000508963	0.00635776	1666	1
FOXJ2	0.295566	-0.44119	0.000512303	0.00639467	1667	1
BMP2	-4.51155	-2.50574	0.000512533	0.00639467	1668	1
OSMR	0.394411	0.490376	0.00051322	0.00639941	1669	1
SLC6A9	-1.15734	-0.741838	0.000516141	0.00643198	1670	1
WHRN	1.89693	0.267596	0.000519017	0.00646395	1671	1
PGM2	-0.338531	-0.560629	0.000522176	0.00649867	1672	1
SSFA2	2.91222	0.209961	0.000522429	0.00649867	1673	1
PNMA1	0.283546	-0.457565	0.000537094	0.0066771	1674	1
PYGL	1.14228	0.375339	0.000539829	0.00670709	1675	1
TPRN	1.36403	0.316256	0.000540891	0.00671628	1676	1
FCGRT	1.48246	-0.319873	0.000541887	0.00672463	1677	1
ANKRD11	1.81476	-0.283171	0.00054448	0.00675278	1678	1
STMN3	-0.469857	-0.615974	0.00054553	0.00676177	1679	1
NBL1	1.83157	-0.321454	0.000546093	0.00676473	1680	1
COL13A1	-4.28197	-2.12518	0.000551294	0.00682509	1681	1
BMF	-1.92646	-0.911838	0.00055233	0.00683386	1682	1
MT-ND4	8.16951	-0.111645	0.000553011	0.00683821	1683	1
RHOU	-3.47921	-1.68706	0.000554088	0.00684746	1684	1
GAL3ST4	-1.25066	-0.756008	0.000555021	0.0068493	1685	1
ZDHHC14	-0.830275	-0.672308	0.000555058	0.0068493	1686	1
ANO9	0.44451	0.430635	0.000555224	0.0068493	1687	1
OR51E2	-4.26289	-2.10872	0.000557266	0.00687041	1688	1
LAMP2	2.40862	-0.213235	0.00055762	0.00687072	1689	1
C16orf45	-2.33502	-1.16873	0.000560459	0.00690161	1690	1
EXT2	0.745854	-0.426966	0.000567243	0.00698102	1691	1
C4orf46	-1.09364	-0.768951	0.000568798	0.00699601	1692	1
CCSER2	0.904798	-0.343158	0.000569391	0.00699917	1693	1
TTYH3	1.41343	-0.315915	0.000569946	0.00700185	1694	1
FZD7	-0.780233	-0.622919	0.000573158	0.00703716	1695	1
B4GALNT3	3.50291	0.157915	0.00058028	0.0071204	1696	1
BCL3	2.01638	0.295249	0.00058242	0.00714245	1697	1
CEACAM6	2.55655	0.229828	0.000583502	0.0071515	1698	1
BCL6	2.37793	0.219918	0.000585459	0.00717127	1699	1
PHKB	0.784929	-0.395199	0.000587568	0.00719287	1700	1
TWSG1	1.2663	-0.348456	0.00059034	0.00722256	1701	1
EID3	-4.99638	-2.75954	0.000594497	0.00726914	1702	1
ZFP1	-1.29343	-0.760858	0.000601562	0.00735121	1703	1
BDKRB1	-4.88624	-2.76588	0.000605675	0.00739712	1704	1
KMT5C	0.347701	0.446784	0.000606812	0.00740667	1705	1
CALR	5.76019	-0.129907	0.000608769	0.00742455	1706	1
NT5E	-3.82847	-1.90419	0.000609343	0.00742455	1707	1
MICU3	-3.83243	-1.68094	0.000609347	0.00742455	1708	1
CIB1	3.03298	0.18596	0.000611672	0.00744851	1709	1
TEAD2	0.252879	-0.471481	0.000612233	0.00745098	1710	1
NAT1	5.27925	0.101116	0.000613697	0.00746444	1711	1
ANXA6	2.77257	-0.204362	0.000616549	0.00749475	1712	1
FAM84A	-2.47133	-1.21656	0.000617508	0.00750202	1713	1
SURF2	0.659163	0.402992	0.000618701	0.00751213	1714	1
MICU1	1.23847	-0.347053	0.000621703	0.00754418	1715	1
SAMD14	-2.72563	-1.27494	0.000625929	0.00759104	1716	1
ACE	-0.0619953	-0.518204	0.000627959	0.00761121	1717	1
PROB1	-3.26157	-1.37863	0.000633658	0.00767582	1718	1
GADD45G	1.66835	0.324623	0.000635	0.0076876	1719	1
CCDC8	-4.1247	-2.08375	0.000638287	0.0077229	1720	1
TCEAL9	1.66262	-0.286005	0.000652733	0.0078931	1721	1
CDKL5	-0.5912	-0.58321	0.000653156	0.00789363	1722	1
RNF150	-4.74634	-2.55777	0.000657761	0.00794467	1723	1
LSP1	0.0654851	-0.510208	0.000665395	0.00803221	1724	1
TSTA3	3.45827	0.157148	0.000667219	0.00804957	1725	1
OFD1	1.87837	0.270153	0.00067033	0.00808241	1726	1
SLC38A1	3.90428	0.1419	0.000673513	0.00811609	1727	1
CEP170	0.760749	-0.380806	0.000678851	0.00817567	1728	1
SPINT1	2.7049	0.200893	0.000687128	0.00827058	1729	1
TTC3	4.14522	0.14041	0.00068957	0.00829516	1730	1
ACTG1	4.48802	-0.166526	0.000691904	0.00831843	1731	1
NOXA1	1.77868	0.300646	0.000692617	0.0083222	1732	1
LAMA5	2.81197	-0.191893	0.000696081	0.00835275	1733	1
MZF1	1.50941	0.315584	0.000696138	0.00835275	1734	1
PDIA6	3.55601	-0.154563	0.000696472	0.00835275	1735	1
AP1M1	0.952515	-0.352604	0.000696765	0.00835275	1736	1
MATK	-3.17574	-1.62331	0.000698016	0.00836293	1737	1
LST1	-0.300403	-0.588807	0.000704072	0.00843064	1738	1
ACTR2	3.52683	-0.146684	0.000708162	0.00847474	1739	1
STAT1	1.73602	0.37728	0.000712462	0.00852129	1740	1
CLIC1	3.27634	-0.160556	0.000714894	0.00854546	1741	1
SLC9A9	-2.62383	-1.18207	0.000718198	0.00858003	1742	1
AC092683.1	-0.327161	0.620284	0.000725313	0.00866006	1743	1
CNOT6L	1.41517	-0.316233	0.000728062	0.00868791	1744	1
CFLAR	2.44534	-0.235009	0.000729441	0.00869937	1745	1
STK32B	0.949487	0.374587	0.000730806	0.00871066	1746	1
KIAA1147	1.26649	-0.335357	0.000733844	0.00874185	1747	1
BACH1	0.205314	-0.4663	0.0007344	0.00874347	1748	1
AIF1	-0.559135	-0.581605	0.000735871	0.00875598	1749	1
LMTK3	0.451683	0.437935	0.000743006	0.00883582	1750	1
ITGB4	2.38949	0.236089	0.000744009	0.0088427	1751	1
FANK1	1.10288	0.324306	0.000746313	0.00886502	1752	1
GJC2	-4.68495	-2.38213	0.000753944	0.00895056	1753	1
GSTO2	1.33621	0.285918	0.000757082	0.00898269	1754	1
TGIF2	-0.885801	-0.648454	0.000763465	0.00905326	1755	1
THNSL2	0.880233	0.39936	0.000764415	0.00905936	1756	1
FAM214A	3.82574	0.139088	0.000773611	0.00916313	1757	1
NABP1	0.991064	0.420964	0.000775958	0.0091857	1758	1
MARVELD1	-0.988303	-0.69855	0.000792439	0.00937547	1759	1
PRPF39	1.95384	0.282351	0.00079646	0.00941769	1760	1
YWHAQ	2.71911	-0.204702	0.000803839	0.00949954	1761	1
CREM	-0.377298	-0.539801	0.000831546	0.0098159	1762	1
CPQ	0.302181	-0.44301	0.000831552	0.0098159	1763	1
KIAA1522	4.0838	0.127904	0.000858597	0.0101294	1764	1
CDH3	-4.0698	2.24706	0.000859494	0.0101342	1765	1
FAM200B	0.501208	-0.384012	0.000860531	0.0101407	1766	1
SLC39A13	0.925831	-0.372145	0.000869377	0.0102392	1767	1
CLK2	2.84204	0.194879	0.000870869	0.0102509	1768	1
AC020978.5	-0.330756	0.550891	0.000872111	0.0102598	1769	1
TOR4A	-3.15346	-1.42584	0.000881375	0.0103629	1770	1
TRIM9	-2.35371	1.28857	0.000892249	0.0104848	1771	1
UNC93B1	1.05971	0.355168	0.000894058	0.0104949	1772	1
EPHA2	-1.10181	-0.655262	0.000894121	0.0104949	1773	1
DPY19L2	-2.80231	-1.2254	0.000899308	0.0105499	1774	1
TFPI2	-5.22761	-2.9964	0.000902826	0.0105852	1775	1
IL6ST	5.5571	-0.0913888	0.000904254	0.010596	1776	1
IER2	1.97678	0.281615	0.000904789	0.0105963	1777	1
MS4A6A	-0.0680995	-0.520156	0.000909276	0.0106428	1778	1
ATP5F1E	4.1042	-0.162238	0.000913587	0.0106873	1779	1
ARHGAP27	-0.118054	-0.539784	0.000915432	0.0107019	1780	1
NEBL	1.02839	0.34436	0.000916412	0.0107019	1781	1
AC010976.2	-4.09209	-1.94092	0.000917277	0.0107019	1782.5	1
NECTIN3	-4.15257	-2.04858	0.000917277	0.0107019	1782.5	1
SPG7	2.09628	-0.233855	0.000917406	0.0107019	1784	1
A4GALT	1.89277	-0.246048	0.000921953	0.0107489	1785	1
SPATC1L	-0.46607	-0.561444	0.000923176	0.0107571	1786	1
RASAL3	-1.4773	-0.778443	0.000923845	0.0107589	1787	1
ERLEC1	2.10338	-0.237156	0.000931717	0.0108445	1788	1
KLHL24	0.772085	-0.390104	0.000932953	0.0108528	1789	1
NCAM2	1.71451	0.270221	0.000934259	0.0108619	1790	1
LYSMD2	-0.273246	-0.547928	0.000934863	0.0108629	1791	1
SLC25A3	3.25755	-0.161189	0.000939138	0.0109045	1792	1
AL009178.2	-6.46694	-4.75417	0.000939494	0.0109045	1793	1
CTNNA1	3.79558	-0.131871	0.000940654	0.0109119	1794	1
H2AFZ	1.60493	-0.274803	0.000945983	0.0109676	1795	1
MRPL41	3.78435	0.147412	0.00094929	0.0109998	1796	1
SON	4.30405	-0.116652	0.000957894	0.0110933	1797	1
MON2	1.76951	0.267565	0.000959216	0.0111025	1798	1
CRACR2B	5.12063	0.118388	0.000970917	0.0112317	1799	1
TMED2	3.96036	-0.137099	0.000975739	0.0112812	1800	1
VAV3	3.19382	0.188744	0.000977177	0.0112915	1801	1
SOD3	1.11863	-0.351701	0.000982433	0.011346	1802	1
SNX22	-0.330717	0.633301	0.000986564	0.0113873	1803	1
KRBOX4	0.278257	-0.45919	0.000989312	0.0114103	1804	1
C6orf132	1.25573	0.307398	0.000989649	0.0114103	1805	1
GLIPR1	-0.732975	-0.616669	0.00100168	0.0115426	1806	1
TCTN1	1.38793	0.295354	0.00100357	0.011558	1807	1
SYNGR2	4.08505	0.127111	0.00100845	0.0116062	1808	1
BACE2	0.7916	-0.37762	0.00100887	0.0116062	1809	1
SNX9	1.90149	-0.236401	0.00101219	0.011638	1810	1
NAE1	0.630294	-0.392949	0.00101569	0.0116717	1811	1
MYO5B	0.377657	0.447251	0.00101771	0.0116885	1812	1
FGD4	-0.374524	-0.52942	0.00101838	0.0116897	1813	1
SEPHS1	1.61892	-0.270294	0.00102413	0.0117492	1814	1
GGA1	2.11407	0.245411	0.00102939	0.0117997	1815	1
STMN1	0.784199	-0.356005	0.00102966	0.0117997	1816	1
LAMB2	4.22323	-0.118828	0.00103513	0.0118558	1817	1
KHDRBS3	-1.90268	-0.884126	0.00103718	0.0118728	1818	1
POTEC	1.93957	0.321959	0.001044	0.0119443	1819	1
TRA2A	2.95218	0.1966	0.00104638	0.011965	1820	1
LIMK2	1.7648	0.271622	0.00105371	0.0120422	1821	1
GPER1	-2.50517	-1.14468	0.00105593	0.0120609	1822	1
CMKLR1	-2.46289	-1.0944	0.00106202	0.0121238	1823	1
CD14	1.82063	-0.294811	0.00106476	0.0121485	1824	1
KLF11	-1.4769	-0.784127	0.00106878	0.0121876	1825	1
HAAO	-0.101326	-0.535785	0.00107381	0.0122383	1826	1
COPE	3.34572	0.156973	0.00107943	0.0122955	1827	1
CLTC	3.18071	-0.167921	0.00108706	0.0123757	1828	1
SIKE1	0.415472	-0.386884	0.00108794	0.012379	1829	1
RPL5	5.68065	0.0925555	0.00109774	0.0124769	1830	1
SNHG25	5.27291	0.101519	0.00109774	0.0124769	1831	1
LRP12	-2.68886	-1.19084	0.0011017	0.012515	1832	1
PERP	3.32108	0.175397	0.00110244	0.0125166	1833	1
LMX1B	2.17453	0.246965	0.00110572	0.012547	1834	1
GABPB1-AS1	0.69139	0.403916	0.00110744	0.0125597	1835	1
ALCAM	2.59711	0.201535	0.00111124	0.0125886	1836	1
GDF7	-3.73492	-1.75996	0.00111178	0.0125886	1837	1
SMIM10	-3.66939	-1.59746	0.00111181	0.0125886	1838	1
FGFR1	0.125564	-0.476508	0.00112024	0.0126772	1839	1
KIF26A	-3.12502	-1.49049	0.00112118	0.0126809	1840	1
PICALM	1.79889	-0.257429	0.00112872	0.0127593	1841	1
ACAD9	0.552218	0.392338	0.00112955	0.0127617	1842	1
ZNF662	-3.50929	-1.52414	0.00114544	0.0129337	1843	1
LINC00662	-0.704947	0.678978	0.00114607	0.0129337	1844	1
HSPA5	3.40803	-0.168967	0.00114706	0.0129337	1845	1
CRYAB	-2.06385	-0.970169	0.00114726	0.0129337	1846	1
CDCA7	-3.85369	-1.79683	0.00114921	0.0129487	1847	1
SUSD5	-3.67201	-1.66357	0.00115409	0.0129966	1848	1
FAAH2	-0.912516	0.668927	0.00115525	0.0130026	1849	1
COL8A1	-4.40758	-2.22494	0.00115873	0.0130348	1850	1
PLXNA2	2.12279	-0.227003	0.0011654	0.0131028	1851	1
SEC14L2	3.86236	-0.185627	0.00117303	0.0131814	1852	1
ZEB1-AS1	-2.04209	-0.914437	0.00117401	0.0131853	1853	1
COL23A1	-3.30278	-1.51125	0.00117646	0.0132057	1854	1
SNX7	-1.44657	-0.832538	0.00118102	0.0132497	1855	1
ID2	1.84626	-0.257331	0.00118543	0.01328	1856	1
CA12	4.80164	0.101807	0.00118559	0.01328	1857	1
KNOP1	1.61218	-0.278149	0.00118575	0.01328	1858	1
NOP53	4.00139	0.132897	0.00118627	0.01328	1859	1
EML2	1.96459	0.25012	0.0011873	0.0132843	1860	1
DRAM1	-1.09876	-0.731601	0.00118801	0.0132852	1861	1
THBS3	0.732428	0.361899	0.0011901	0.0133014	1862	1
SYT9	-2.30217	1.14284	0.0011914	0.0133071	1863	1
TATDN3	-0.413636	0.569339	0.00119189	0.0133071	1864	1
TRIOBP	2.68314	-0.198486	0.00119295	0.0133118	1865	1
RPS19	5.6456	-0.0933479	0.00121057	0.0135011	1866	1
RIPOR2	-3.68524	-1.75202	0.00122678	0.0136746	1867	1
RHOQ	1.378	-0.295261	0.0012277	0.0136775	1868	1
MRPL17	1.94442	-0.260317	0.00123585	0.013761	1869	1
PARVA	1.41063	-0.299882	0.00123696	0.0137648	1870	1
SCFD2	-1.40954	-0.759848	0.00123765	0.0137648	1871	1
CYP2U1	-3.85346	-1.79262	0.00123817	0.0137648	1872	1
ATF4	4.38472	0.124264	0.00124114	0.0137867	1873	1
PPIA	4.96136	-0.107817	0.00124147	0.0137867	1874	1
NXN	-3.12191	-1.30046	0.00124714	0.0138422	1875	1
FLOT1	3.41619	0.153984	0.001254	0.0139104	1876	1
DOK1	2.11716	0.231762	0.00125461	0.0139104	1877	1
POFUT2	1.82587	0.26032	0.00125731	0.0139328	1878	1
CUX1	2.36725	-0.206573	0.00125931	0.0139476	1879	1
NPEPL1	1.04758	0.355883	0.0012607	0.0139556	1880	1
TSPAN11	-5.62682	-3.11306	0.00126176	0.0139599	1881	1
C2	-1.49682	-0.780619	0.00126382	0.0139718	1882	1
C2orf92	-0.986706	0.669946	0.00126418	0.0139718	1883	1
MAP3K3	-0.0700364	-0.48141	0.00127149	0.0140451	1884	1
HOXA3	-4.16152	-1.93063	0.00127415	0.0140671	1885	1
TDRD6	-4.50932	-2.17262	0.00127795	0.014094	1886.5	1
GSDMC	-4.45203	-2.19852	0.00127795	0.014094	1886.5	1
STXBP2	2.3324	0.21991	0.00127949	0.0141036	1888	1
FZD3	0.326886	0.441227	0.00129605	0.0142785	1889	1
SH3D19	-0.400948	-0.559494	0.00131114	0.0144371	1890	1
ANTXR2	-0.487523	-0.509338	0.00131877	0.0145135	1891	1
PRICKLE1	-1.98006	-0.973138	0.00131976	0.0145167	1892	1
PCSK6	-1.5142	0.920403	0.00132856	0.0146057	1893	1
ISLR	-5.78849	-3.41588	0.00133902	0.0147129	1894	1
ARHGAP5	1.47485	-0.268377	0.00134346	0.0147502	1895	1
CCL28	0.252563	0.426943	0.00134383	0.0147502	1896	1
HID1	3.24946	0.156145	0.00135125	0.0148238	1897	1
PHACTR1	-3.15025	-1.39875	0.00135239	0.0148286	1898	1
HMGN3	2.23376	0.215311	0.00135594	0.0148596	1899	1
ARRB2	0.37413	-0.426843	0.00136609	0.0149631	1900	1
CDKN1A	0.531009	-0.386983	0.00137874	0.015091	1901	1
RPS15A	4.60569	-0.130352	0.00137964	0.015091	1902	1
STAG2	2.1135	-0.238496	0.00137995	0.015091	1903	1
SERPINB9	-1.04111	-0.63774	0.00138553	0.01514	1904	1
PAFAH1B3	2.48052	0.210392	0.00138589	0.01514	1905	1
SCGB2A2	11.5368	-0.133149	0.00138957	0.0151722	1906	1
FAM3C	0.857522	-0.332124	0.00139796	0.0152559	1907	1
KCNB1	-3.76721	-1.79261	0.00140035	0.0152704	1908	1
ACSS1	2.00308	0.246106	0.00140076	0.0152704	1909	1
CYR61	-0.59171	-0.646403	0.00140215	0.0152775	1910	1
IL21R	-3.41132	-1.44939	0.00140467	0.015297	1911	1
ANK3	2.08919	0.23537	0.00141803	0.0154345	1912	1
RPL38	5.06434	-0.105979	0.00142303	0.0154807	1913	1
UNC5C	-2.98709	-1.27925	0.00142553	0.0154964	1914	1
MOB1B	1.12156	-0.333797	0.00142595	0.0154964	1915	1
MAGEE1	-2.60182	-1.0822	0.00143638	0.0156015	1916	1
KLK12	0.507944	-0.491382	0.00144377	0.0156736	1917	1
HCLS1	-0.796757	-0.645619	0.00144744	0.0156988	1918	1
MB21D2	-2.53029	-1.14212	0.0014476	0.0156988	1919	1
EBF4	0.816158	0.349026	0.0014494	0.0157101	1920	1
AP2S1	1.93176	-0.247088	0.00145415	0.0157534	1921	1
2020-03-11	-4.78692	2.78704	0.00146576	0.015871	1922	1
CMC2	-0.167728	-0.472604	0.00146985	0.015907	1923	1
TSC22D3	2.41165	-0.214069	0.00147206	0.0159225	1924	1
METTL9	1.04312	-0.355009	0.00147486	0.0159446	1925	1
AC019197.1	-5.18364	-2.60163	0.00148766	0.0160746	1926	1
BICD1	-2.26304	-0.955064	0.00150043	0.0162042	1927	1
SYTL2	2.85206	0.192126	0.00150499	0.0162449	1928	1
EMP3	0.221057	-0.459213	0.00150764	0.0162652	1929	1
FAAH	3.23159	0.16192	0.00151279	0.0163123	1930	1
LPCAT4	-0.927388	-0.60418	0.00153376	0.0165298	1931	1
ARHGAP12	0.880192	0.337407	0.00153543	0.0165392	1932	1
TRIB1	1.14284	0.39707	0.00154573	0.0166416	1933	1
ZC2HC1A	-3.33225	-1.3786	0.00154884	0.0166664	1934	1
HOXD4	-9.61625	-4.52884	0.0015543	0.016708	1935.5	1
GRIK2	-9.61625	-4.48896	0.0015543	0.016708	1935.5	1
COL14A1	-2.51207	-1.10802	0.00156581	0.016823	1937	1
RAP2A	-0.650792	-0.587036	0.00157883	0.016954	1938	1
ADRA2B	-3.46393	-1.49989	0.00158947	0.0170596	1939	1
SNX6	1.30758	-0.31178	0.00159178	0.0170755	1940	1
AC022007.1	-2.34925	1.07154	0.00160227	0.0171792	1941	1
GPRC5A	2.29605	0.255922	0.00161423	0.0172985	1942	1
PTPRT	1.27341	0.342954	0.00161522	0.0173003	1943	1
WBP4	0.548698	-0.413096	0.00162605	0.0174073	1944	1
PLAU	-0.865059	-0.59513	0.00163442	0.0174879	1945	1
TMEM125	1.01453	0.344863	0.00163824	0.0175197	1946	1
AC100793.2	-3.62594	-1.70096	0.00164924	0.0176283	1947	1
TARS	0.867601	-0.353162	0.00165835	0.0177166	1948	1
ACIN1	3.27685	0.142574	0.00166085	0.0177292	1949	1
TCEA3	3.11179	0.174913	0.00166124	0.0177292	1950	1
DOK4	-1.63659	-0.78241	0.0016714	0.0178286	1951	1
MTOR	1.33071	-0.271265	0.0016784	0.017894	1952	1
NSUN5	1.27813	0.287579	0.0016856	0.0179616	1953	1
AC147651.4	-4.08905	-1.85025	0.00169164	0.0180167	1954	1
RPS7	4.31686	-0.12939	0.00169442	0.0180371	1955	1
SDC4	4.41472	0.108729	0.00169533	0.0180376	1956	1
AGPAT2	1.98782	0.224663	0.00169702	0.0180464	1957	1
ELAC1	-1.50904	-0.774754	0.00169883	0.0180563	1958	1
SELENOW	3.69955	-0.128204	0.00171367	0.0182048	1959	1
ELOVL1	1.76527	-0.254203	0.00172024	0.0182632	1960	1
CHRM1	-2.77911	-1.2336	0.00172126	0.0182632	1961	1
IFI27	1.38457	-0.456134	0.0017218	0.0182632	1962	1
AC062029.1	-3.69645	1.68938	0.00173248	0.0183671	1963	1
TSPYL5	-0.711995	-0.546023	0.00173688	0.0184043	1964	1
MALL	-2.83392	-1.21762	0.00175384	0.0185746	1965	1
LMLN	-0.0249344	0.486569	0.00176173	0.0186487	1966	1
PARP9	2.04625	0.266509	0.00177796	0.018811	1967	1
CRISPLD2	-0.569423	-0.541494	0.00177893	0.0188116	1968	1
RTN1	2.46124	0.19727	0.00178352	0.0188506	1969	1
MIR3142HG	-4.64106	-2.30288	0.00178719	0.0188798	1970	1
TMOD3	1.63802	-0.264284	0.00179187	0.0189122	1971	1
SSPN	-0.403193	-0.516645	0.00179207	0.0189122	1972	1
PVT1	-0.566195	0.563591	0.00179575	0.0189414	1973	1
TMEM185A	0.245576	-0.415538	0.0018191	0.0191779	1974	1
NKX6-1	-1.91575	0.9834	0.00182869	0.0192658	1975	1
PICK1	1.24409	0.293933	0.00182929	0.0192658	1976	1
RPL23A	4.79412	-0.120841	0.00183799	0.0193477	1977	1
PLXNA1	0.270546	-0.388158	0.00184991	0.0194632	1978	1
NPAS3	-2.88282	1.32411	0.00185083	0.0194632	1979	1
NKIRAS2	0.513511	-0.381427	0.00185533	0.0195006	1980	1
FNIP2	0.164992	-0.453114	0.00185951	0.0195347	1981	1
PLCG1	0.332771	-0.395065	0.00186276	0.019559	1982	1
ZNF438	-1.93885	-0.84544	0.00187248	0.0196512	1983	1
NDUFA3	3.89923	-0.144295	0.00189635	0.0198916	1984	1
CCDC159	1.50293	0.264967	0.00189915	0.0199104	1985	1
HOXA10	-4.00081	-1.7448	0.00190005	0.0199104	1986	1
CCL3	-1.9017	0.956726	0.00190948	0.0199858	1987	1
RSF1	2.39497	-0.233593	0.00191012	0.0199858	1988	1
LINC00346	-3.97658	-1.78963	0.00191013	0.0199858	1989	1
IFNGR1	2.03296	-0.22448	0.00192324	0.0201128	1990	1
PTOV1	3.91263	0.131698	0.00192685	0.0201405	1991	1
RELA	1.837	-0.243856	0.00193923	0.0202597	1992	1
EMC8	-0.502682	-0.52006	0.00194726	0.0203334	1993	1
RPS27L	3.27726	-0.16613	0.00194968	0.0203484	1994	1
HLA-C	3.83029	-0.168462	0.00195542	0.0203981	1995	1
TGFBR1	1.02991	-0.313235	0.00195756	0.0204102	1996	1
DOCK11	-2.62445	-1.14258	0.00195856	0.0204104	1997	1
TMBIM6	5.39116	-0.0775197	0.00196117	0.0204254	1998	1
B4GALT5	1.00296	-0.315298	0.00196196	0.0204254	1999	1
[truncated: 18,812 more rows]
